# Supplementary material for: Deltamethrin resistance in the salmon louse, Lepeophtheirus salmonis (Krøyer): Maternal inheritance and reduced apoptosis
Source: Sci Rep. 2018 May 31;8:8450. doi: 10.1038/s41598-018-26420-6 (PMC5981211; doi:10.1038/s41598-018-26420-6)
Supplement: Supplementary file 1 — Supplementary_File _Alignment [file 41598_2018_26420_MOESM1_ESM.zip]

Archive with 1 entries (1 files):
- Supplementary_File_Alignment.txt
