# Supplementary material for: Deltamethrin resistance in the salmon louse, Lepeophtheirus salmonis (Krøyer): Maternal inheritance and reduced apoptosis
Source: Sci Rep. 2018 May 31;8:8450. doi: 10.1038/s41598-018-26420-6 (PMC5981211; doi:10.1038/s41598-018-26420-6)
Supplement: Supplementary file 1 — Supplementary_File _Alignment [file 41598_2018_26420_MOESM1_ESM.zip › Supplementary_File_Alignment.txt]

Supplementary Material to �Deltamethrin resistance in the salmon louse, Lepeophtheirus salmonis (Kr�yer): Maternal inheritance and reduced apoptosis�
Bakke MJ*, Agusti C, Bruusgaard JC, Sundaram AYM and Horsberg TE
Table S2: The alignement of all samples (2013, P0 and F2) for all mt-genes.
CLUSTAL W 2.0 multiple sequence alignment
ATP6_R_consensus CTGAATTCTTTATTTTCCAGATTTGATGCTAACGGATTGACAAACTGATACTTAC 55
ATP6_S_consensus CTGAATTCTTTATTTTCCAGATTTGATGCTAACGGATTGACAAACTGATACTTAC 55
ATP6_AY625897.1 ATGAATTCTTTATTTTCCAGATTTGATGCTAACGGATTGACAAACTGATACTTAC 55
ATP6_LsA2013_1 GTGAATTCTTTATTTTCCAGATTTGATGCTAACGGATTGACAAACTGATACTTAC 55
ATP6_LsA2013_2 GTGAATTCTTTATTTTCCAGATTTGATGCTAACGGATTGACAAACTGATACTTAC 55
ATP6_LsA2013_3 GTGAATTCTTTATTTTCCAGATTTGATGCTAACGGATTGACAAACTGATACTTAC 55
ATP6_LsA2013_4 GTGAATTCTTTATTTTCCAGATTTGATGCTAACGGATTGACAAACTGATACTTAC 55
ATP6_LsV2013_1 GTGAATTCTTTATTTTCCAGATTTGATGCTAACGGATTGACAAACTGATACTTAC 55
ATP6_LsV2013_2 GTGAATTCTTTATTTTCCAGATTTGATGCTAACGGATTGACAAACTGATACTTAC 55
ATP6_LsV2013_3 GTGAATTCTTTATTTTCCAGATTTGATGCTAACGGATTGACAAACTGATACTTAC 55
ATP6_LsV2013_4 GTGAATTCTTTATTTTCCAGATTTGATGCTAACGGATTGACAAACTGATACTTAC 55
ATP6_LsV2013_5 GTGAATTCTTTATTTTCCAGATTTGATGCTAACGGATTGACAAACTGATACTTAC 55
ATP6_LsAP0_1 GTGAATTCTTTATTTTCCAGATTTGATGCTAACGGATTGACAAACTGATACTTAC 55
ATP6_LsAP0_2 GTGAATTCTTTATTTTCCAGATTTGATGCTAACGGATTGACAAACTGATACTTAC 55
ATP6_LsAP0_3 GTGAATTCTTTATTTTCCAGATTTGATGCTAACGGATTGACAAACTGATACTTAC 55
ATP6_LsAP0_4 GTGAATTCTTTATTTTCCAGATTTGATGCTAACGGATTGACAAACTGATACTTAC 55
ATP6_LsVP0_1 GTGAATTCTTTATTTTCCAGATTTGATGCTAACGGATTGACAAACTGATACTTAC 55
ATP6_LsVP0_2 GTGAATTCTTTATTTTCCAGATTTGATGCTAACGGATTGACAAACTGATACTTAC 55
ATP6_LsVP0_3 GTGAATTCTTTATTTTCCAGATTTGATGCTAACGGATTGACAAACTGATACTTAC 55
ATP6_LsVP0_4 GTGAATTCTTTATTTTCCAGATTTGATGCTAACGGATTGACAAACTGATACTTAC 55
ATP6_LsVP0_5 GTGAATTCTTTATTTTCCAGATTTGATGCTAACGGATTGACAAACTGATACTTAC 55
ATP6_LsVP0_6 GTGAATTCTTTATTTTCCAGATTTGATGCTAACGGATTGACAAACTGATACTTAC 55
ATP6_LsVP0_7 GTGAATTCTTTATTTTCCAGATTTGATGCTAACGGATTGACAAACTGATACTTAC 55
ATP6_LsF2S_1 GTGAATTCTTTATTTTCCAGATTTGATGCTAACGGATTGACAAACTGATACTTAC 55
ATP6_LsF2S_2 CTGAATTCTTTATTTTCCAGATTTGATGCTAACGGATTGACAAACTGATACTTAC 55
ATP6_LsF2S_3 CTGAATTCTTTATTTTCCAGATTTGATGCTAACGGATTGACAAACTGATACTTAC 55
ATP6_LsF2S_4 GTGAATTCTTTATTTTCCAGATTTGATGCTAACGGATTGACAAACTGATACTTAC 55
ATP6_LsF2S_5 CTGAATTCTTTATTTTCCAGATTTGATGCTAACGGATTGACAAACTGATACTTAC 55
ATP6_LsF2R_1 CTGAATTCTTTATTTTCCAGATTTGATGCTAACGGATTGACAAACTGATACTTAC 55
ATP6_LsF2R_2 CTGAATTCTTTATTTTCCAGATTTGATGCTAACGGATTGACAAACTGATACTTAC 55
ATP6_LsF2R_3 CTGAATTCTTTATTTTCCAGATTTGATGCTAACGGATTGACAAACTGATACTTAC 55
ATP6_LsF2R_4 GTGAATTCTTTATTTTCCAGATTTGATGCTAACGGATTGACAAACTGATACTTAC 55
ATP6_LsF2R_5 CTGAATTCTTTATTTTCCAGATTTGATGCTAACGGATTGACAAACTGATACTTAC 55
******************************************************
ATP6_R_consensus CTTCTTTAGCAAGAGGTTTATTACTATTTCCAAGGTATTGATTAGCGGGTAATAC 110
ATP6_S_consensus CTTCTTTAGCAAGAGGTTTATTATTATTTCCAAGGTATTGATTAGTGGGTAATAC 110
ATP6_AY625897.1 CTTCTTTAGCAAGAGGTTTATTACTATTTCCAAGGTATTGATTAGCGGGTAATAC 110
ATP6_LsA2013_1 CTTCTTTAGCAAGAGGTTTATTATTATTTCCAAGGTATTGATTAGTGGGTAATAC 110
ATP6_LsA2013_2 CTTCTTTAGCAAGAGGTTTATTATTATTTCCAAGGTATTGATTAGTGGGTAATAC 110
ATP6_LsA2013_3 CTTCTTTAGCAAGAGGTTTATTATTATTTCCAAGGTATTGATTAGTGGGTAATAC 110
ATP6_LsA2013_4 CTTCTTTAGCAAGAGGTTTATTATTATTTCCAAGGTATTGATTAGTGGGTAATAC 110
ATP6_LsV2013_1 CTTCTTTAGCAAGAGGTTTATTACTATTTCCAAGGTATTGATTAGCGGGTAATAC 110
ATP6_LsV2013_2 CTTCTTTAGCAAGAGGTTTATTACTATTTCCAAGGTATTGATTAGCGGGTAATAC 110
ATP6_LsV2013_3 CTTCTTTAGCAAGAGGTTTATTACTATTTCCAAGGTATTGATTAGCGGGTAATAC 110
ATP6_LsV2013_4 CTTCTTTAGCAAGAGGTTTATTACTATTTCCAAGGTATTGATTAGCGGGTAATAC 110
ATP6_LsV2013_5 CTTCTTTAGCAAGAGGTTTATTACTATTTCCAAGGTATTGATTAGCGGGTAATAC 110
ATP6_LsAP0_1 CTTCTTTAGCAAGAGGTTTATTATTATTTCCAAGGTATTGATTAGTGGGTAATAC 110
ATP6_LsAP0_2 CTTCTTTAGCAAGAGGTTTATTATTATTTCCAAGGTATTGATTAGTGGGTAATAC 110
ATP6_LsAP0_3 CTTCTTTAGCAAGAGGTTTATTACTATTTCCAAGGTATTGATTAGCGGGTAATAC 110
ATP6_LsAP0_4 CTTCTTTAGCAAGAGGTTTATTATTATTTCCAAGGTATTGATTAGTGGGTAATAC 110
ATP6_LsVP0_1 CTTCTTTAGCAAGAGGTTTATTACTATTTCCAAGGTATTGATTAGCGGGTAATAC 110
ATP6_LsVP0_2 CTTCTTTAGCAAGAGGTTTATTACTATTTCCAAGGTATTGATTAGTGGGTAATAC 110
ATP6_LsVP0_3 CTTCTTTAGCAAGAGGTTTATTACTATTTCCAAGGTATTGATTAGCGGGTAATAC 110
ATP6_LsVP0_4 CTTCTTTAGCAAGAGGTTTATTACTATTTCCAAGGTATTGATTAGCGGGTAATAC 110
ATP6_LsVP0_5 CTTCTTTAGCAAGAGGTTTATTACTATTTCCAAGGTATTGATTAGTGGGTAATAC 110
ATP6_LsVP0_6 CTTCTTTAGCAAGAGGTTTATTACTATTTCCAAGGTATTGATTAGCGGGTAATAC 110
ATP6_LsVP0_7 CTTCTTTAGCAAGAGGTTTATTATTATTTCCAAGGTATTGATTAGTGGGTAATAC 110
ATP6_LsF2S_1 CTTCTTTAGCAAGAGGTTTATTATTATTTCCAAGGTATTGATTAGTGGGTAATAC 110
ATP6_LsF2S_2 CTTCTTTAGCAAGAGGTTTATTATTATTTCCAAGGTATTGATTAGTGGGTAATAC 110
ATP6_LsF2S_3 CTTCTTTAGCAAGAGGTTTATTATTATTTCCAAGGTATTGATTAGTGGGTAATAC 110
ATP6_LsF2S_4 CTTCTTTAGCAAGAGGTTTATTATTATTTCCAAGGTATTGATTAGTGGGTAATAC 110
ATP6_LsF2S_5 CTTCTTTAGCAAGAGGTTTATTATTATTTCCAAGGTATTGATTAGTGGGTAATAC 110
ATP6_LsF2R_1 CTTCTTTAGCAAGAGGTTTATTACTATTTCCAAGGTATTGATTAGCGGGTAATAC 110
ATP6_LsF2R_2 CTTCTTTAGCAAGAGGTTTATTACTATTTCCAAGGTATTGATTAGCGGGTAATAC 110
ATP6_LsF2R_3 CTTCTTTAGCAAGAGGTTTATTACTATTTCCAAGGTATTGATTAGCGGGTAATAC 110
ATP6_LsF2R_4 CTTCTTTAGCAAGAGGTTTATTACTATTTCCAAGGTATTGATTAGCGGGTAATAC 110
ATP6_LsF2R_5 CTTCTTTAGCAAGAGGTTTATTACTATTTCCAAGGTATTGATTAGCGGGTAATAC 110
*********************** ********************* *********
ATP6_R_consensus ATTAGGCTCCATGTGAAGAGGGGTTTTTAGAGCTATTCATTCCGATGTAAAAATT 165
ATP6_S_consensus ATTAGGCTCCATGTGAAGAGGGGTTTTTAGAGCTATTCATTCCGATGTAAAAATT 165
ATP6_AY625897.1 ATTAGGCTCCATGTGAAGAGGGGTTTTTAGGGCTATTCATTCCGATGTAAAAATT 165
ATP6_LsA2013_1 ATTAGGCTCCATGTGAAGAGGGGTTTTTAGAGCTATTCATTCCGATGTAAAAATT 165
ATP6_LsA2013_2 ATTAGGCTCCATGTGAAGAGGGGTTTTTAGAGCTATTCATTCCGATGTAAAAATT 165
ATP6_LsA2013_3 ATTAGGCTCCATGTGAAGAGGGGTTTTTAGAGCTATTCATTCCGATGTAAAAATT 165
ATP6_LsA2013_4 ATTAGGCTCCATGTGAAGAGGGGTTTTTAGAGCTATTCATTCCGATGTAAAAATT 165
ATP6_LsV2013_1 ATTAGGCTCCATGTGAAGAGGGGTTTTTAGAGCTATTCATTCCGATGTAAAAATT 165
ATP6_LsV2013_2 ATTAGGCTCCATGTGAAGAGGGGTTTTTAGAGCTATTCATTCCGATGTAAAAATT 165
ATP6_LsV2013_3 ATTAGGCTCCATGTGAAGAGGGGTTTTTAGAGCTATTCATTCCGATGTAAAAATT 165
ATP6_LsV2013_4 ATTAGGCTCCATGTGAAGAGGGGTTTTTAGAGCTATTCATTCCGATGTAAAAATT 165
ATP6_LsV2013_5 ATTAGGCTCCATGTGAAGAGGGGTTTTTAGAGCTATTCATTCCGATGTAAAAATT 165
ATP6_LsAP0_1 ATTAGGCTCCATGTGAAGAGGGGTTTTTAGAGCTATTCATTCCGATGTAAAAATT 165
ATP6_LsAP0_2 ATTAGGCTCCATGTGAAGAGGGGTTTTTAGAGCTATTCATTCCGATGTAAAAATT 165
ATP6_LsAP0_3 ATTAGGCTCCATGTGAAGAGGGGTTTTTAGAGCTATTCATTCCGATGTAAAAATT 165
ATP6_LsAP0_4 ATTAGGCTCCATGTGAAGAGGGGTTTTTAGAGCTATTCATTCCGATGTAAAAATT 165
ATP6_LsVP0_1 ATTAGGCTCCATGTGAAGAGGGGTTTTTAGAGCTATTCATTCCGATGTAAAAATT 165
ATP6_LsVP0_2 ATTAGGTTCCATGTGAAGAGGGGTTTTTAGAGCTATTCATTCCGATGTAAAAATT 165
ATP6_LsVP0_3 ATTAGGCTCCATGTGAAGAGGGGTTTTTAGAGCTATTCATTCCGATGTAAAAATT 165
ATP6_LsVP0_4 ATTAGGCTCCATGTGAAGAGGGGTTTTTAGAGCTATTCATTCCGATGTAAAAATT 165
ATP6_LsVP0_5 ATTAGGTTCCATGTGAAGAGGGGTTTTTAGAGCTATTCATTCCGATGTAAAAATT 165
ATP6_LsVP0_6 ATTAGGCTCCATGTGAAGAGGGGTTTTTAGAGCTATTCATTCCGATGTAAAAATT 165
ATP6_LsVP0_7 ATTAGGCTCCATGTGAAGAGGGGTTTTTAGAGCTATTCATTCCGATGTAAAAATT 165
ATP6_LsF2S_1 ATTAGGCTCCATGTGAAGAGGGGTTTTTAGAGCTATTCATTCCGATGTAAAAATT 165
ATP6_LsF2S_2 ATTAGGCTCCATGTGAAGAGGGGTTTTTAGAGCTATTCATTCCGATGTAAAAATT 165
ATP6_LsF2S_3 ATTAGGCTCCATGTGAAGAGGGGTTTTTAGAGCTATTCATTCCGATGTAAAAATT 165
ATP6_LsF2S_4 ATTAGGCTCCATGTGAAGAGGGGTTTTTAGAGCTATTCATTCCGATGTAAAAATT 165
ATP6_LsF2S_5 ATTAGGCTCCATGTGAAGAGGGGTTTTTAGAGCTATTCATTCCGATGTAAAAATT 165
ATP6_LsF2R_1 ATTAGGCTCCATGTGAAGAGGGGTTTTTAGAGCTATTCATTCCGATGTAAAAATT 165
ATP6_LsF2R_2 ATTAGGCTCCATGTGAAGAGGGGTTTTTAGAGCTATTCATTCCGATGTAAAAATT 165
ATP6_LsF2R_3 ATTAGGCTCCATGTGAAGAGGGGTTTTTAGAGCTATTCATTCCGATGTAAAAATT 165
ATP6_LsF2R_4 ATTAGGCTCCATGTGAAGAGGGGTTTTTAGAGCTATTCATTCCGATGTAAAAATT 165
ATP6_LsF2R_5 ATTAGGCTCCATGTGAAGAGGGGTTTTTAGAGCTATTCATTCCGATGTAAAAATT 165
****** *********************** ************************
ATP6_R_consensus TTATTTAGTGAAGGGGCAGGGTTTATGCTTATGAGATTATTTTTAAGGATTCTAA 220
ATP6_S_consensus TTATTTAGTGAAGGGGCAGGGTTTATGCTTATGAGATTATTTTTAAGGATTCTAA 220
ATP6_AY625897.1 ATATTTAGTGAAGGGGCAGGGTTTATGCTTATGAGATTATTTTTAAGGGTTCTAA 220
ATP6_LsA2013_1 TTATTTAGTGAAGGGGCAGGGTTTATGCTTATGAGATTATTTTTAAGGATTCTAA 220
ATP6_LsA2013_2 TTATTTAGTGAAGGGGCAGGGTTTATGCTTATGAGATTATTTTTAAGGATTCTAA 220
ATP6_LsA2013_3 TTATTTAGTGAAGGGGCAGGGTTTATGCTTATGAGATTATTTTTAAGGATTCTAA 220
ATP6_LsA2013_4 TTATTTAGTGAAGGGGCAGGGTTTATGCTTATGAGATTATTTTTAAGGATTCTAA 220
ATP6_LsV2013_1 TTATTTAGTGAAGGGGCAGGGTTTATGCTTATGAGATTATTTTTAAGGATTCTAA 220
ATP6_LsV2013_2 TTATTTAGTGAAGGGGCAGGGTTTATGCTTATGAGATTATTTTTAAGGATTCTAA 220
ATP6_LsV2013_3 TTATTTAGTGAAGGGGCAGGGTTTATGCTTATGAGATTATTTTTAAGGATTCTAA 220
ATP6_LsV2013_4 TTATTTAGTGAAGGGGCAGGGTTTATGCTTATGAGATTATTTTTAAGGATTCTAA 220
ATP6_LsV2013_5 TTATTTAGTGAAGGGGCAGGGTTTATGCTTATGAGATTATTTTTAAGGATTCTAA 220
ATP6_LsAP0_1 TTATTTAGTGAAGGGGCAGGGTTTATGCTTATGAGATTATTTTTAAGGATTCTAA 220
ATP6_LsAP0_2 TTATTTAGTGAAGGGGCAGGGTTTATGCTTATGAGATTATTTTTAAGGATTCTAA 220
ATP6_LsAP0_3 TTATTTAGTGAAGGGGCAGGGTTTATGCTTATGAGATTATTTTTAAGGATTCTAA 220
ATP6_LsAP0_4 TTATTTAGTGAAGGGGCAGGGTTTATGCTTATGAGATTATTTTTAAGGATTCTAA 220
ATP6_LsVP0_1 TTATTTAGTGAAGGGGCAGGGTTTATGCTTATGAGATTATTTTTAAGGATTCTAA 220
ATP6_LsVP0_2 TTATTTAGTGAAGGGGCAGGGTTTATGCTTATGAGATTATTTTTAAGGATTCTAA 220
ATP6_LsVP0_3 TTATTTAGTGAAGGGGCAGGGTTTATGCTTATGAGATTATTTTTAAGGATTCTAA 220
ATP6_LsVP0_4 TTATTTAGTGAAGGGGCAGGGTTTATGCTTATGAGATTATTTTTAAGGATTCTAA 220
ATP6_LsVP0_5 TTATTTAGTGAAGGGGCAGGGTTTATGCTTATGAGATTATTTTTAAGGATTCTAA 220
ATP6_LsVP0_6 TTATTTAGTGAAGGGGCAGGGTTTATGCTTATGAGATTATTTTTAAGGATTCTAA 220
ATP6_LsVP0_7 TTATTTAGTGAAGGGGCAGGGTTTATGCTTATGAGATTATTTTTAAGGATTCTAA 220
ATP6_LsF2S_1 TTATTTAGTGAAGGGGCAGGGTTTATGCTTATGAGATTATTTTTAAGGATTCTAA 220
ATP6_LsF2S_2 TTATTTAGTGAAGGGGCAGGGTTTATGCTTATGAGATTATTTTTAAGGATTCTAA 220
ATP6_LsF2S_3 TTATTTAGTGAAGGGGCAGGGTTTATGCTTATGAGATTATTTTTAAGGATTCTAA 220
ATP6_LsF2S_4 TTATTTAGTGAAGGGGCAGGGTTTATGCTTATGAGATTATTTTTAAGGATTCTAA 220
ATP6_LsF2S_5 TTATTTAGTGAAGGGGCAGGGTTTATGCTTATGAGATTATTTTTAAGGATTCTAA 220
ATP6_LsF2R_1 TTATTTAGTGAAGGGGCAGGGTTTATGCTTATGAGATTATTTTTAAGGATTCTAA 220
ATP6_LsF2R_2 TTATTTAGTGAAGGGGCAGGGTTTATGCTTATGAGATTATTTTTAAGGATTCTAA 220
ATP6_LsF2R_3 TTATTTAGTGAAGGGGCAGGGTTTATGCTTATGAGATTATTTTTAAGGATTCTAA 220
ATP6_LsF2R_4 TTATTTAGTGAAGGGGCAGGGTTTATGCTTATGAGATTATTTTTAAGGATTCTAA 220
ATP6_LsF2R_5 TTATTTAGTGAAGGGGCAGGGTTTATGCTTATGAGATTATTTTTAAGGATTCTAA 220
*********************************************** ******
ATP6_R_consensus GAATGAATTTTCTAGGGCTTTTTCCGTACATTTTTACTAGGAGTAGGCACATCTG 275
ATP6_S_consensus GAATGAATTTTCTAGGGCTTTTTCCGTACATTTTTACTAGGAGTAGGCACATCTG 275
ATP6_AY625897.1 GAATGAATTTTCTAGGGCTTTTTCCGTACATTTTTACTAGGAGTAGGCACATCTG 275
ATP6_LsA2013_1 GAATGAATTTTCTAGGGCTTTTTCCGTACATTTTTACTAGGAGTAGGCACATCTG 275
ATP6_LsA2013_2 GAATGAATTTTCTAGGGCTTTTTCCGTACATTTTTACTAGGAGTAGGCACATCTG 275
ATP6_LsA2013_3 GAATGAATTTTCTAGGGCTTTTTCCGTACATTTTTACTAGGAGTAGGCACATCTG 275
ATP6_LsA2013_4 GAATGAATTTTCTAGGGCTTTTTCCGTACATTTTTACTAGGAGTAGGCACATCTG 275
ATP6_LsV2013_1 GAATGAATTTTCTAGGGCTTTTTCCGTACATTTTTACTAGGAGTAGGCACATCTG 275
ATP6_LsV2013_2 GAATGAATTTTCTAGGGCTTTTTCCGTACATTTTTACTAGGAGTAGGCACATCTG 275
ATP6_LsV2013_3 GAATGAATTTTCTAGGGCTTTTTCCGTACATTTTTACTAGGAGTAGGCACATCTG 275
ATP6_LsV2013_4 GAATGAATTTTCTAGGGCTTTTTCCGTACATTTTTACTAGGAGTAGGCACATCTG 275
ATP6_LsV2013_5 GAATGAATTTTCTAGGGCTTTTTCCGTACATTTTTACTAGGAGTAGGCACATCTG 275
ATP6_LsAP0_1 GAATGAATTTTCTAGGGCTTTTTCCGTACATTTTTACTAGGAGTAGGCACATCTG 275
ATP6_LsAP0_2 GAATGAATTTTCTAGGGCTTTTTCCGTACATTTTTACTAGGAGTAGGCACATCTG 275
ATP6_LsAP0_3 GAATGAATTTTCTAGGGCTTTTTCCGTACATTTTTACTAGGAGTAGGCACATCTG 275
ATP6_LsAP0_4 GAATGAATTTTCTAGGGCTTTTTCCGTACATTTTTACTAGGAGTAGGCACATCTG 275
ATP6_LsVP0_1 GAATGAATTTTCTAGGGCTTTTTCCGTACATTTTTACTAGGAGTAGGCACATCTG 275
ATP6_LsVP0_2 GAATGAATTTTCTAGGGCTTTTTCCGTACATTTTTACTAGGAGTAGGCACATCTG 275
ATP6_LsVP0_3 GAATGAATTTTCTAGGGCTTTTTCCGTACATTTTTACTAGGAGTAGGCACATCTG 275
ATP6_LsVP0_4 GAATGAATTTTCTAGGGCTTTTTCCGTACATTTTTACTAGGAGTAGGCACATCTG 275
ATP6_LsVP0_5 GAATGAATTTTCTAGGGCTTTTTCCGTACATTTTTACTAGGAGTAGGCACATCTG 275
ATP6_LsVP0_6 GAATGAATTTTCTAGGGCTTTTTCCGTACATTTTTACTAGGAGTAGGCACATCTG 275
ATP6_LsVP0_7 GAATGAATTTTCTAGGGCTTTTTCCGTACATTTTTACTAGGAGTAGGCACATCTG 275
ATP6_LsF2S_1 GAATGAATTTTCTAGGGCTTTTTCCGTACATTTTTACTAGGAGTAGGCACATCTG 275
ATP6_LsF2S_2 GAATGAATTTTCTAGGGCTTTTTCCGTACATTTTTACTAGGAGTAGGCACATCTG 275
ATP6_LsF2S_3 GAATGAATTTTCTAGGGCTTTTTCCGTACATTTTTACTAGGAGTAGGCACATCTG 275
ATP6_LsF2S_4 GAATGAATTTTCTAGGGCTTTTTCCGTACATTTTTACTAGGAGTAGGCACATCTG 275
ATP6_LsF2S_5 GAATGAATTTTCTAGGGCTTTTTCCGTACATTTTTACTAGGAGTAGGCACATCTG 275
ATP6_LsF2R_1 GAATGAATTTTCTAGGGCTTTTTCCGTACATTTTTACTAGGAGTAGGCACATCTG 275
ATP6_LsF2R_2 GAATGAATTTTCTAGGGCTTTTTCCGTACATTTTTACTAGGAGTAGGCACATCTG 275
ATP6_LsF2R_3 GAATGAATTTTCTAGGGCTTTTTCCGTACATTTTTACTAGGAGTAGGCACATCTG 275
ATP6_LsF2R_4 GAATGAATTTTCTAGGGCTTTTTCCGTACATTTTTACTAGGAGTAGGCACATCTG 275
ATP6_LsF2R_5 GAATGAATTTTCTAGGGCTTTTTCCGTACATTTTTACTAGGAGTAGGCACATCTG 275
*******************************************************
ATP6_R_consensus TGTGAGATTAGGTATAGGGCTGCCTTTATGATTAGGCAGTCAAATAGTTTGTTGA 330
ATP6_S_consensus TGTGAGACTAGGTATAGGGCTGCCCTTATGATTAGGCAGTCAAATAGTTTGTTGA 330
ATP6_AY625897.1 TGTGAGATTAGGTATAGGGCTGCCTTTATGATTAGGCAGTCAAATAGTTTGTTGA 330
ATP6_LsA2013_1 TGTGAGACTAGGTATAGGGCTGCCCTTATGATTAGGCAGTCAAATAGTTTGTTGA 330
ATP6_LsA2013_2 TGTGAGACTAGGTATAGGGCTGCCCTTATGATTAGGCAGTCAAATAGTTTGTTGA 330
ATP6_LsA2013_3 TGTGAGACTAGGTATAGGGCTGCCCTTATGATTAGGCAGTCAAATAGTTTGTTGA 330
ATP6_LsA2013_4 TGTGAGACTAGGTATAGGGCTGCCCTTATGATTAGGCAGTCAAATAGTTTGTTGA 330
ATP6_LsV2013_1 TGTGAGATTAGGTATAGGGCTGCCTTTATGATTAGGCAGTCAAATAGTTTGTTGA 330
ATP6_LsV2013_2 TGTGAGATTAGGTATAGGGCTGCCTTTATGATTAGGCAGTCAAATAGTTTGTTGA 330
ATP6_LsV2013_3 TGTGAGATTAGGTATAGGGCTGCCTTTATGATTAGGCAGTCAAATAGTTTGTTGA 330
ATP6_LsV2013_4 TGTGAGATTAGGTATAGGGCTGCCTTTATGATTAGGCAGTCAAATAGTTTGTTGA 330
ATP6_LsV2013_5 TGTGAGATTAGGTATAGGGCTGCCTTTATGATTAGGCAGTCAAATAGTTTGTTGA 330
ATP6_LsAP0_1 TGTGAGACTAGGTATAGGGCTGCCCTTATGATTAGGCAGTCAAATAGTTTGTTGA 330
ATP6_LsAP0_2 TGTGAGACTAGGTATAGGGCTGCCCTTATGATTAGGCAGTCAAATAGTTTGTTGA 330
ATP6_LsAP0_3 TGTGAGATTAGGTATAGGGCTGCCTTTATGATTAGGCAGTCAAATAGTTTGTTGA 330
ATP6_LsAP0_4 TGTGAGACTAGGTATAGGGCTGCCCTTATGATTAGGCAGTCAAATAGTTTGTTGA 330
ATP6_LsVP0_1 TGTGAGATTAGGTATAGGGCTGCCTTTATGATTAGGCAGTCAAATAGTTTGTTGA 330
ATP6_LsVP0_2 TGTGAGATTAGGTATAGGGCTGCCCTTATGATTAGGCAGTCAAATAGTTTGTTGA 330
ATP6_LsVP0_3 TGTGAGATTAGGTATAGGGCTGCCTTTATGATTAGGCAGTCAAATAGTTTGTTGA 330
ATP6_LsVP0_4 TGTGAGATTAGGTATAGGGCTGCCTTTATGATTAGGCAGTCAAATAGTTTGTTGA 330
ATP6_LsVP0_5 TGTGAGATTAGGTATAGGGCTGCCCTTATGATTAGGCAGTCAAATAGTTTGTTGA 330
ATP6_LsVP0_6 TGTGAGATTAGGTATAGGGCTGCCTTTATGATTAGGCAGTCAAATAGTTTGTTGA 330
ATP6_LsVP0_7 TGTGAGACTAGGTATAGGGCTGCCCTTATGATTAGGCAGTCAAATAGTTTGTTGA 330
ATP6_LsF2S_1 TGTGAGACTAGGTATAGGGCTGCCCTTATGATTAGGCAGTCAAATAGTTTGTTGA 330
ATP6_LsF2S_2 TGTGAGACTAGGTATAGGGCTGCCCTTATGATTAGGCAGTCAAATAGTTTGTTGA 330
ATP6_LsF2S_3 TGTGAGACTAGGTATAGGGCTGCCCTTATGATTAGGCAGTCAAATAGTTTGTTGA 330
ATP6_LsF2S_4 TGTGAGACTAGGTATAGGGCTGCCCTTATGATTAGGCAGTCAAATAGTTTGTTGA 330
ATP6_LsF2S_5 TGTGAGACTAGGTATAGGGCTGCCCTTATGATTAGGCAGTCAAATAGTTTGTTGA 330
ATP6_LsF2R_1 TGTGAGATTAGGTATAGGGCTGCCTTTATGATTAGGCAGTCAAATAGTTTGTTGA 330
ATP6_LsF2R_2 TGTGAGATTAGGTATAGGGCTGCCTTTATGATTAGGCAGTCAAATAGTTTGTTGA 330
ATP6_LsF2R_3 TGTGAGATTAGGTATAGGGCTGCCTTTATGATTAGGCAGTCAAATAGTTTGTTGA 330
ATP6_LsF2R_4 TGTGAGATTAGGTATAGGGCTGCCTTTATGATTAGGCAGTCAAATAGTTTGTTGA 330
ATP6_LsF2R_5 TGTGAGATTAGGTATAGGGCTGCCTTTATGATTAGGCAGTCAAATAGTTTGTTGA 330
******* **************** ******************************
ATP6_R_consensus GTATACAGGAGAGAGCAAAGGTTTGCCCACCTAGTTCCAGAGGGAGCTCCTAGAG 385
ATP6_S_consensus GTATACAGGAGAGAGCAAAGGTTTGCCCACCTAGTTCCAGAGGGAGCTCCTAGAG 385
ATP6_AY625897.1 GTATACAGGAGAGAGCAAAGGTTTGCCCACCTAGTTCCAGAGGGGGCTCCTAGAG 385
ATP6_LsA2013_1 GTATACAGGAGAGAGCAAAGGTTTGCCCACCTAGTTCCAGAGGGAGCTCCTAGAG 385
ATP6_LsA2013_2 GTATACAGGAGAGAGCAAAGGTTTGCCCACCTAGTTCCAGAGGGAGCTCCTAGAG 385
ATP6_LsA2013_3 GTATACAGGAGAGAGCAAAGGTTTGCCCACCTAGTTCCAGAGGGAGCTCCTAGAG 385
ATP6_LsA2013_4 GTATACAGGAGAGAGCAAAGGTTTGCCCACCTAGTTCCAGAGGGAGCTCCTAGAG 385
ATP6_LsV2013_1 GTATACAGGAGAGAGCAAAGGTTTGCCCACCTAGTTCCAGAGGGAGCTCCTAGAG 385
ATP6_LsV2013_2 GTATACAGGAGAGAGCAAAGGTTTGCCCACCTAGTTCCAGAGGGAGCTCCTAGAG 385
ATP6_LsV2013_3 GTATACAGGAGAGAGCAAAGGTTTGCCCACCTAGTTCCAGAGGGAGCTCCTAGAG 385
ATP6_LsV2013_4 GTATACAGGAGAGAGCAAAGGTTTGCCCACCTAGTTCCAGAGGGAGCTCCTAGAG 385
ATP6_LsV2013_5 GTATACAGGAGAGAGCAAAGGTTTGCCCACCTAGTTCCAGAGGGAGCTCCTAGAG 385
ATP6_LsAP0_1 GTATACAGGAGAGAGCAAAGGTTTGCCCACCTAGTTCCAGAGGGAGCTCCTAGAG 385
ATP6_LsAP0_2 GTATACAGGAGAGAGCAAAGGTTTGCCCACCTAGTTCCAGAGGGAGCTCCTAGAG 385
ATP6_LsAP0_3 GTATACAGGAGAGAGCAAAGGTTTGCCCACCTAGTTCCAGAGGGAGCTCCTAGAG 385
ATP6_LsAP0_4 GTATACAGGAGAGAGCAAAGGTTTGCCCACCTAGTTCCAGAGGGAGCTCCTAGAG 385
ATP6_LsVP0_1 GTATACAGGAGAGAGCAAAGGTTTGCCCACCTAGTTCCAGAGGGAGCTCCTAGAG 385
ATP6_LsVP0_2 GTATACAGGAGAGAGCAAAGGTTTGCCCACCTAGTTCCAGAGGGAGCTCCTAGAG 385
ATP6_LsVP0_3 GTATACAGGAGAGAGCAAAGGTTTGCCCACCTAGTTCCAGAGGGAGCTCCTAGAG 385
ATP6_LsVP0_4 GTATACAGGAGAGAGCAAAGGTTTGCCCACCTAGTTCCAGAGGGAGCTCCTAGAG 385
ATP6_LsVP0_5 GTATACAGGAGAGAGCAAAGGTTTGCCCACCTAGTTCCAGAGGGAGCTCCTAGAG 385
ATP6_LsVP0_6 GTATACAGGAGAGAGCAAAGGTTTGCCCACCTAGTTCCAGAGGGAGCTCCTAGAG 385
ATP6_LsVP0_7 GTATACAGGAGAGAGCAAAGGTTTGCCCACCTAGTTCCAGAGGGAGCTCCTAGAG 385
ATP6_LsF2S_1 GTATACAGGAGAGAGCAAAGGTTTGCCCACCTAGTTCCAGAGGGAGCTCCTAGAG 385
ATP6_LsF2S_2 GTATACAGGAGAGAGCAAAGGTTTGCCCACCTAGTTCCAGAGGGAGCTCCTAGAG 385
ATP6_LsF2S_3 GTATACAGGAGAGAGCAAAGGTTTGCCCACCTAGTTCCAGAGGGAGCTCCTAGAG 385
ATP6_LsF2S_4 GTATACAGGAGAGAGCAAAGGTTTGCCCACCTAGTTCCAGAGGGAGCTCCTAGAG 385
ATP6_LsF2S_5 GTATACAGGAGAGAGCAAAGGTTTGCCCACCTAGTTCCAGAGGGAGCTCCTAGAG 385
ATP6_LsF2R_1 GTATACAGGAGAGAGCAAAGGTTTGCCCACCTAGTTCCAGAGGGAGCTCCTAGAG 385
ATP6_LsF2R_2 GTATACAGGAGAGAGCAAAGGTTTGCCCACCTAGTTCCAGAGGGAGCTCCTAGAG 385
ATP6_LsF2R_3 GTATACAGGAGAGAGCAAAGGTTTGCCCACCTAGTTCCAGAGGGAGCTCCTAGAG 385
ATP6_LsF2R_4 GTATACAGGAGAGAGCAAAGGTTTGCCCACCTAGTTCCAGAGGGAGCTCCTAGAG 385
ATP6_LsF2R_5 GTATACAGGAGAGAGCAAAGGTTTGCCCACCTAGTTCCAGAGGGAGCTCCTAGAG 385
******************************************** **********
ATP6_R_consensus GTTTAATTCCTCTTTTGGTTTTAATTGAAAGAATTAGAAGGTTAATCCGACCTCT 440
ATP6_S_consensus GTTTAATTCCTCTTTTGGTTTTAATTGAAAGAATTAGAAGGTTAATCCGACCTCT 440
ATP6_AY625897.1 GTTTAATTCCTCTTTTGGTTTTAATTGAAAGAATTAGAAGGTTAATCCGACCTCT 440
ATP6_LsA2013_1 GTTTAATTCCTCTTTTGGTTTTAATTGAAAGAATTAGAAGGTTAATCCGACCTCT 440
ATP6_LsA2013_2 GTTTAATTCCTCTTTTGGTTTTAATTGAAAGAATTAGAAGGTTAATCCGACCTCT 440
ATP6_LsA2013_3 GTTTAATTCCTCTTTTGGTTTTAATTGAAAGAATTAGAAGGTTAATCCGACCTCT 440
ATP6_LsA2013_4 GTTTAATTCCTCTTTTGGTTTTAATTGAAAGAATTAGAAGGTTAATCCGACCTCT 440
ATP6_LsV2013_1 GTTTAATTCCTCTTTTGGTTTTAATTGAAAGAATTAGAAGGTTAATCCGACCTCT 440
ATP6_LsV2013_2 GTTTAATTCCTCTTTTGGTTTTAATTGAAAGAATTAGAAGGTTAATCCGACCTCT 440
ATP6_LsV2013_3 GTTTAATTCCTCTTTTGGTTTTAATTGAAAGAATTAGAAGGTTAATCCGACCTCT 440
ATP6_LsV2013_4 GTTTAATTCCTCTTTTGGTTTTAATTGAAAGAATTAGAAGGTTAATCCGACCTCT 440
ATP6_LsV2013_5 GTTTAATTCCTCTTTTGGTTTTAATTGAAAGAATTAGAAGGTTAATCCGACCTCT 440
ATP6_LsAP0_1 GTTTAATTCCTCTTTTGGTTTTAATTGAAAGAATTAGAAGGTTAATCCGACCTCT 440
ATP6_LsAP0_2 GTTTAATTCCTCTTTTGGTTTTAATTGAAAGAATTAGAAGGTTAATCCGACCTCT 440
ATP6_LsAP0_3 GTTTAATTCCTCTTTTGGTTTTAATTGAAAGAATTAGAAGGTTAATCCGACCTCT 440
ATP6_LsAP0_4 GTTTAATTCCTCTTTTGGTTTTAATTGAAAGAATTAGAAGGTTAATCCGACCTCT 440
ATP6_LsVP0_1 GTTTAATTCCTCTTTTGGTTTTAATTGAAAGAATTAGAAGGTTAATCCGACCTCT 440
ATP6_LsVP0_2 GTTTAATTCCTCTTTTGGTTTTAATTGAAAGAATTAGAAGGTTAATCCGACCTCT 440
ATP6_LsVP0_3 GTTTAATTCCTCTTTTGGTTTTAATTGAAAGAATTAGAAGGTTAATCCGACCTCT 440
ATP6_LsVP0_4 GTTTAATTCCTCTTTTGGTTTTAATTGAAAGAATTAGAAGGTTAATCCGACCTCT 440
ATP6_LsVP0_5 GTTTAATTCCTCTTTTGGTTTTAATTGAAAGAATTAGAAGGTTAATCCGACCTCT 440
ATP6_LsVP0_6 GTTTAATTCCTCTTTTGGTTTTAATTGAAAGAATTAGAAGGTTAATCCGACCTCT 440
ATP6_LsVP0_7 GTTTAATTCCTCTTTTGGTTTTAATTGAAAGAATTAGAAGGTTAATCCGACCTCT 440
ATP6_LsF2S_1 GTTTAATTCCTCTTTTGGTTTTAATTGAAAGAATTAGAAGGTTAATCCGACCTCT 440
ATP6_LsF2S_2 GTTTAATTCCTCTTTTGGTTTTAATTGAAAGAATTAGAAGGTTAATCCGACCTCT 440
ATP6_LsF2S_3 GTTTAATTCCTCTTTTGGTTTTAATTGAAAGAATTAGAAGGTTAATCCGACCTCT 440
ATP6_LsF2S_4 GTTTAATTCCTCTTTTGGTTTTAATTGAAAGAATTAGAAGGTTAATCCGACCTCT 440
ATP6_LsF2S_5 GTTTAATTCCTCTTTTGGTTTTAATTGAAAGAATTAGAAGGTTAATCCGACCTCT 440
ATP6_LsF2R_1 GTTTAATTCCTCTTTTGGTTTTAATTGAAAGAATTAGAAGGTTAATCCGACCTCT 440
ATP6_LsF2R_2 GTTTAATTCCTCTTTTGGTTTTAATTGAAAGAATTAGAAGGTTAATCCGACCTCT 440
ATP6_LsF2R_3 GTTTAATTCCTCTTTTGGTTTTAATTGAAAGAATTAGAAGGTTAATCCGACCTCT 440
ATP6_LsF2R_4 GTTTAATTCCTCTTTTGGTTTTAATTGAAAGAATTAGAAGGTTAATCCGACCTCT 440
ATP6_LsF2R_5 GTTTAATTCCTCTTTTGGTTTTAATTGAAAGAATTAGAAGGTTAATCCGACCTCT 440
*******************************************************
ATP6_R_consensus AACCCTAAGAGTTCGGCTTATAGCTAATATAATTGCAGGCCACCTTCTACTAATT 495
ATP6_S_consensus AACCCTAAGAGTTCGGCTTATAGCTAATATAATTGCAGGCCACCTACTACTAATT 495
ATP6_AY625897.1 AACCCTAAGGGTTCGGCTTATAGCTAATATAATTGCAGGCCACCTACTACTAATT 495
ATP6_LsA2013_1 AACCCTAAGAGTTCGGCTTATAGCTAATATAATTGCAGGCCACCTACTACTAATT 495
ATP6_LsA2013_2 AACCCTAAGAGTTCGGCTTATAGCTAATATAATTGCAGGCCACCTACTACTAATT 495
ATP6_LsA2013_3 AACCCTAAGAGTTCGGCTTATAGCTAATATAATTGCAGGCCACCTACTACTAATT 495
ATP6_LsA2013_4 AACCCTAAGAGTTCGGCTTATAGCTAATATAATTGCAGGCCACCTACTACTAATT 495
ATP6_LsV2013_1 AACCCTAAGAGTTCGGCTTATAGCTAATATAATTGCAGGCCACCTTCTACTAATT 495
ATP6_LsV2013_2 AACCCTAAGAGTTCGGCTTATAGCTAATATAATTGCAGGCCACCTTCTACTAATT 495
ATP6_LsV2013_3 AACCCTAAGAGTTCGGCTTATAGCTAATATAATTGCAGGCCACCTTCTACTAATT 495
ATP6_LsV2013_4 AACCCTAAGAGTTCGGCTTATAGCTAATATAATTGCAGGCCACCTTCTACTAATT 495
ATP6_LsV2013_5 AACCCTAAGAGTTCGGCTTATAGCTAATATAATTGCAGGCCACCTTCTACTAATT 495
ATP6_LsAP0_1 AACCCTAAGAGTTCGGCTTATAGCTAATATAATTGCAGGCCACCTACTACTAATT 495
ATP6_LsAP0_2 AACCCTAAGAGTTCGGCTTATAGCTAATATAATTGCAGGCCACCTACTACTAATT 495
ATP6_LsAP0_3 AACCCTAAGAGTTCGGCTTATAGCTAATATAATTGCAGGCCACCTTCTACTAATT 495
ATP6_LsAP0_4 AACCCTAAGAGTTCGGCTTATAGCTAATATAATTGCAGGCCACCTACTACTAATT 495
ATP6_LsVP0_1 AACCCTAAGAGTTCGGCTTATAGCTAATATAATTGCAGGCCACCTTCTACTAATT 495
ATP6_LsVP0_2 AACCCTAAGGGTTCGGCTTATAGCTAATATAATTGCAGGCCACCTACTACTAATT 495
ATP6_LsVP0_3 AACCCTAAGAGTTCGGCTTATAGCTAATATAATTGCAGGCCACCTTCTACTAATT 495
ATP6_LsVP0_4 AACCCTAAGAGTTCGGCTTATAGCTAATATAATTGCAGGCCACCTTCTACTAATT 495
ATP6_LsVP0_5 AACCCTAAGGGTTCGGCTTATAGCTAATATAATTGCAGGCCACCTACTACTAATT 495
ATP6_LsVP0_6 AACCCTAAGAGTTCGGCTTATAGCTAATATAATTGCAGGCCACCTTCTACTAATT 495
ATP6_LsVP0_7 AACCCTAAGAGTTCGGCTTATAGCTAATATAATTGCAGGCCACCTACTACTAATT 495
ATP6_LsF2S_1 AACCCTAAGAGTTCGGCTTATAGCTAATATAATTGCAGGCCACCTACTACTAATT 495
ATP6_LsF2S_2 AACCCTAAGAGTTCGGCTTATAGCTAATATAATTGCAGGCCACCTACTACTAATT 495
ATP6_LsF2S_3 AACCCTAAGAGTTCGGCTTATAGCTAATATAATTGCAGGCCACCTACTACTAATT 495
ATP6_LsF2S_4 AACCCTAAGAGTTCGGCTTATAGCTAATATAATTGCAGGCCACCTACTACTAATT 495
ATP6_LsF2S_5 AACCCTAAGAGTTCGGCTTATAGCTAATATAATTGCAGGCCACCTACTACTAATT 495
ATP6_LsF2R_1 AACCCTAAGAGTTCGGCTTATAGCTAATATAATTGCAGGCCACCTTCTACTAATT 495
ATP6_LsF2R_2 AACCCTAAGAGTTCGGCTTATAGCTAATATAATTGCAGGCCACCTTCTACTAATT 495
ATP6_LsF2R_3 AACCCTAAGAGTTCGGCTTATAGCTAATATAATTGCAGGCCACCTTCTACTAATT 495
ATP6_LsF2R_4 AACCCTAAGAGTTCGGCTTATAGCTAATATAATTGCAGGCCACCTTCTACTAATT 495
ATP6_LsF2R_5 AACCCTAAGAGTTCGGCTTATAGCTAATATAATTGCAGGCCACCTTCTACTAATT 495
********* *********************************** *********
ATP6_R_consensus TTACTTGGTAGTAATGCTAGAGTGGGGTCCCCTCTTAGAATTCTATTAACTATGT 550
ATP6_S_consensus TTACTTGGTAGTAATGCTAGAGTGGGGTCCCCTCTTAGAATTCTATTAACTATGT 550
ATP6_AY625897.1 TTACTTGGTAGTAATGCTAGAGTGGGGTCCCCTCTTAGAATTCTATTAACTATGT 550
ATP6_LsA2013_1 TTACTTGGTAGTAATGCTAGAGTGGGGTCCCCTCTTAGAATTCTATTAACTATGT 550
ATP6_LsA2013_2 TTACTTGGTAGTAATGCTAGAGTGGGGTCCCCTCTTAGAATTCTATTAACTATGT 550
ATP6_LsA2013_3 TTACTTGGTAGTAATGCTAGAGTGGGGTCCCCTCTTAGAATTCTATTAACTATGT 550
ATP6_LsA2013_4 TTACTTGGTAGTAATGCTAGAGTGGGGTCCCCTCTTAGAATTCTATTAACTATGT 550
ATP6_LsV2013_1 TTACTTGGTAGTAATGCTAGAGTGGGGTCCCCTCTTAGAATTCTATTAACTATGT 550
ATP6_LsV2013_2 TTACTTGGTAGTAATGCTAGAGTGGGGTCCCCTCTTAGAATTCTATTAACTATGT 550
ATP6_LsV2013_3 TTACTTGGTAGTAATGCTAGAGTGGGGTCCCCTCTTAGAATTCTATTAACTATGT 550
ATP6_LsV2013_4 TTACTTGGTAGTAATGCTAGAGTGGGGTCCCCTCTTAGAATTCTATTAACTATGT 550
ATP6_LsV2013_5 TTACTTGGTAGTAATGCTAGAGTGGGGTCCCCTCTTAGAATTCTATTAACTATGT 550
ATP6_LsAP0_1 TTACTTGGTAGTAATGCTAGAGTGGGGTCCCCTCTTAGAATTCTATTAACTATGT 550
ATP6_LsAP0_2 TTACTTGGTAGTAATGCTAGAGTGGGGTCCCCTCTTAGAATTCTATTAACTATGT 550
ATP6_LsAP0_3 TTACTTGGTAGTAATGCTAGAGTGGGGTCCCCTCTTAGAATTCTATTAACTATGT 550
ATP6_LsAP0_4 TTACTTGGTAGTAATGCTAGAGTGGGGTCCCCTCTTAGAATTCTATTAACTATGT 550
ATP6_LsVP0_1 TTACTTGGTAGTAATGCTAGAGTGGGGTCCCCTCTTAGAATTCTATTAACTATGT 550
ATP6_LsVP0_2 TTACTTGGTAGTAATGCTAGAGTGGGGTCCCCTCTTAGAATTCTATTAACTATGT 550
ATP6_LsVP0_3 TTACTTGGTAGTAATGCTAGAGTGGGGTCCCCTCTTAGAATTCTATTAACTATGT 550
ATP6_LsVP0_4 TTACTTGGTAGTAATGCTAGAGTGGGGTCCCCTCTTAGAATTCTATTAACTATGT 550
ATP6_LsVP0_5 TTACTTGGTAGTAATGCTAGAGTGGGGTCCCCTCTTAGAATTCTATTAACTATGT 550
ATP6_LsVP0_6 TTACTTGGTAGTAATGCTAGAGTGGGGTCCCCTCTTAGAATTCTATTAACTATGT 550
ATP6_LsVP0_7 TTACTTGGTAGTAATGCTAGAGTGGGGTCCCCTCTTAGAATTCTATTAACTATGT 550
ATP6_LsF2S_1 TTACTTGGTAGTAATGCTAGAGTGGGGTCCCCTCTTAGAATTCTATTAACTATGT 550
ATP6_LsF2S_2 TTACTTGGTAGTAATGCTAGAGTGGGGTCCCCTCTTAGAATTCTATTAACTATGT 550
ATP6_LsF2S_3 TTACTTGGTAGTAATGCTAGAGTGGGGTCCCCTCTTAGAATTCTATTAACTATGT 550
ATP6_LsF2S_4 TTACTTGGTAGTAATGCTAGAGTGGGGTCCCCTCTTAGAATTCTATTAACTATGT 550
ATP6_LsF2S_5 TTACTTGGTAGTAATGCTAGAGTGGGGTCCCCTCTTAGAATTCTATTAACTATGT 550
ATP6_LsF2R_1 TTACTTGGTAGTAATGCTAGAGTGGGGTCCCCTCTTAGAATTCTATTAACTATGT 550
ATP6_LsF2R_2 TTACTTGGTAGTAATGCTAGAGTGGGGTCCCCTCTTAGAATTCTATTAACTATGT 550
ATP6_LsF2R_3 TTACTTGGTAGTAATGCTAGAGTGGGGTCCCCTCTTAGAATTCTATTAACTATGT 550
ATP6_LsF2R_4 TTACTTGGTAGTAATGCTAGAGTGGGGTCCCCTCTTAGAATTCTATTAACTATGT 550
ATP6_LsF2R_5 TTACTTGGTAGTAATGCTAGAGTGGGGTCCCCTCTTAGAATTCTATTAACTATGT 550
*******************************************************
ATP6_R_consensus TAGGATTATTATTCTTAGTCCTACTAGAGTTAGGGGTGAGTCTAATTCAGAGATA 605
ATP6_S_consensus TAGGATTATTATTCTTAGTCCTACTAGAGTTAGGGGTGAGTCTAATTCAGAGATA 605
ATP6_AY625897.1 TAGGATTATTATTCTTAGTCCTACTAGAGTTAGGGGTGAGTCTAATTCAGAGATA 605
ATP6_LsA2013_1 TAGGATTATTATTCTTAGTCCTACTAGAGTTAGGGGTGAGTCTAATTCAGAGATA 605
ATP6_LsA2013_2 TAGGATTATTATTCTTAGTCCTACTAGAGTTAGGGGTGAGTCTAATTCAGAGATA 605
ATP6_LsA2013_3 TAGGATTATTATTCTTAGTCCTACTAGAGTTAGGGGTGAGTCTAATTCAGAGATA 605
ATP6_LsA2013_4 TAGGATTATTATTCTTAGTCCTACTAGAGTTAGGGGTGAGTCTAATTCAGAGATA 605
ATP6_LsV2013_1 TAGGATTATTATTCTTAGTCCTACTAGAGTTAGGGGTGAGTCTAATTCAGAGATA 605
ATP6_LsV2013_2 TAGGATTATTATTCTTAGTCCTACTAGAGTTAGGGGTGAGTCTAATTCAGAGATA 605
ATP6_LsV2013_3 TAGGATTATTATTCTTAGTCCTACTAGAGTTAGGGGTGAGTCTAATTCAGAGATA 605
ATP6_LsV2013_4 TAGGATTATTATTCTTAGTCCTACTAGAGTTAGGGGTGAGTCTAATTCAGAGATA 605
ATP6_LsV2013_5 TAGGATTATTATTCTTAGTCCTACTAGAGTTAGGGGTGAGTCTAATTCAGAGATA 605
ATP6_LsAP0_1 TAGGATTATTATTCTTAGTCCTACTAGAGTTAGGGGTGAGTCTAATTCAGAGATA 605
ATP6_LsAP0_2 TAGGATTATTATTCTTAGTCCTACTAGAGTTAGGGGTGAGTCTAATTCAGAGATA 605
ATP6_LsAP0_3 TAGGATTATTATTCTTAGTCCTACTAGAGTTAGGGGTGAGTCTAATTCAGAGATA 605
ATP6_LsAP0_4 TAGGATTATTATTCTTAGTCCTACTAGAGTTAGGGGTGAGTCTAATTCAGAGATA 605
ATP6_LsVP0_1 TAGGATTATTATTCTTAGTCCTACTAGAGTTAGGGGTGAGTCTAATTCAGAGATA 605
ATP6_LsVP0_2 TAGGATTATTATTCTTAGTCCTACTAGAGTTAGGGGTGAGTCTAATTCAGAGATA 605
ATP6_LsVP0_3 TAGGATTATTATTCTTAGTCCTACTAGAGTTAGGGGTGAGTCTAATTCAGAGATA 605
ATP6_LsVP0_4 TAGGATTATTATTCTTAGTCCTACTAGAGTTAGGGGTGAGTCTAATTCAGAGATA 605
ATP6_LsVP0_5 TAGGATTATTATTCTTAGTCCTACTAGAGTTAGGGGTGAGTCTAATTCAGAGATA 605
ATP6_LsVP0_6 TAGGATTATTATTCTTAGTCCTACTAGAGTTAGGGGTGAGTCTAATTCAGAGATA 605
ATP6_LsVP0_7 TAGGATTATTATTCTTAGTCCTACTAGAGTTAGGGGTGAGTCTAATTCAGAGATA 605
ATP6_LsF2S_1 TAGGATTATTATTCTTAGTCCTACTAGAGTTAGGGGTGAGTCTAATTCAGAGATA 605
ATP6_LsF2S_2 TAGGATTATTATTCTTAGTCCTACTAGAGTTAGGGGTGAGTCTAATTCAGAGATA 605
ATP6_LsF2S_3 TAGGATTATTATTCTTAGTCCTACTAGAGTTAGGGGTGAGTCTAATTCAGAGATA 605
ATP6_LsF2S_4 TAGGATTATTATTCTTAGTCCTACTAGAGTTAGGGGTGAGTCTAATTCAGAGATA 605
ATP6_LsF2S_5 TAGGATTATTATTCTTAGTCCTACTAGAGTTAGGGGTGAGTCTAATTCAGAGATA 605
ATP6_LsF2R_1 TAGGATTATTATTCTTAGTCCTACTAGAGTTAGGGGTGAGTCTAATTCAGAGATA 605
ATP6_LsF2R_2 TAGGATTATTATTCTTAGTCCTACTAGAGTTAGGGGTGAGTCTAATTCAGAGATA 605
ATP6_LsF2R_3 TAGGATTATTATTCTTAGTCCTACTAGAGTTAGGGGTGAGTCTAATTCAGAGATA 605
ATP6_LsF2R_4 TAGGATTATTATTCTTAGTCCTACTAGAGTTAGGGGTGAGTCTAATTCAGAGATA 605
ATP6_LsF2R_5 TAGGATTATTATTCTTAGTCCTACTAGAGTTAGGGGTGAGTCTAATTCAGAGATA 605
*******************************************************
ATP6_R_consensus CGTTTTTATATTATTAAGCTCTTTATATGTTAGGGAGACTCTTCAAAAA------ 660
ATP6_S_consensus CGTTTTTATATTATTAAGCTCTTTATATGTTAGGGAGACTCTTCAAAAA------ 660
ATP6_AY625897.1 CGTTTTTATATTATTAAGCTCTTTATATGTTAGGGAGACTCTTCACTAA------ 660
ATP6_LsA2013_1 CGTTTTTATATTATTAAGCTCTTTATATGTTAGGGAGACTCTTCAAAAA------ 660
ATP6_LsA2013_2 CGTTTTTATATTATTAAGCTCTTTATATGTTAGGGAGACTCTTCAAAAA------ 660
ATP6_LsA2013_3 CGTTTTTATATTATTAAGCTCTTTATATGTTAGGGAGACTCTTCAAAAA------ 660
ATP6_LsA2013_4 CGTTTTTATATTATTAAGCTCTTTATATGTTAGGGAGACTCTTCAAAAA------ 660
ATP6_LsV2013_1 CGTTTTTATATTATTAAGCTCTTTATATGTTAGGGAGACTCTTCAAAAA------ 660
ATP6_LsV2013_2 CGTTTTTATATTATTAAGCTCTTTATATGTTAGGGAGACTCTTCAAAAA------ 660
ATP6_LsV2013_3 CGTTTTTATATTATTAAGCTCTTTATATGTTAGGGAGACTCTTCAAAAA------ 660
ATP6_LsV2013_4 CGTTTTTATATTATTAAGCTCTTTATATGTTAGGGAGACTCTTCAAAAA------ 660
ATP6_LsV2013_5 CGTTTTTATATTATTAAGCTCTTTATATGTTAGGGAGACTCTTCAAAAA------ 660
ATP6_LsAP0_1 CGTTTTTATATTATTAAGCTCTTTATATGTTAGGGAGACTCTTCAAAAA------ 660
ATP6_LsAP0_2 CGTTTTTATATTATTAAGCTCTTTATATGTTAGGGAGACTCTTCAAAAA------ 660
ATP6_LsAP0_3 CGTTTTTATATTATTAAGCTCTTTATATGTTAGGGAGACTCTTCAAAAA------ 660
ATP6_LsAP0_4 CGTTTTTATATTATTAAGCTCTTTATATGTTAGGGAGACTCTTCAAAAA------ 660
ATP6_LsVP0_1 CGTTTTTATATTATTAAGCTCTTTATATGTTAGGGAGACTCTTCAAAAA------ 660
ATP6_LsVP0_2 CGTTTTTATATTATTAAGCTCTTTATATGTTAGGGAGACTCTTAAAAAA------ 660
ATP6_LsVP0_3 CGTTTTTATATTATTAAGCTCTTTATATGTTAGGGAGACTCTTCAAAAA------ 660
ATP6_LsVP0_4 CGTTTTTATATTATTAAGCTCTTTATATGTTAGGGAGACTCTTCAAAAA------ 660
ATP6_LsVP0_5 CGTTTTTATATTATTAAGCTCTTTATATGTTAGGGAGACTCTTAAAAAA------ 660
ATP6_LsVP0_6 CGTTTTTATATTATTAAGCTCTTTATATGTTAGGGAGACTCTTCAAAAA------ 660
ATP6_LsVP0_7 CGTTTTTATATTATTAAGCTCTTTATATGTTAGGGAGACTCTTCAAAAA------ 660
ATP6_LsF2S_1 CGTTTTTATATTATTAAGCTCTTTATATGTTAGGGAGACTCTTCAAAAA------ 660
ATP6_LsF2S_2 CGTTTTTATATTATTAAGCTCTTTATATGTTAGGGAGACTCTTCAAAAA------ 660
ATP6_LsF2S_3 CGTTTTTATATTATTAAGCTCTTTATATGTTAGGGAGACTCTTCAAAAA------ 660
ATP6_LsF2S_4 CGTTTTTATATTATTAAGCTCTTTATATGTTAGGGAGACTCTTCAAAAA------ 660
ATP6_LsF2S_5 CGTTTTTATATTATTAAGCTCTTTATATGTTAGGGAGACTCTTCAAAAA------ 660
ATP6_LsF2R_1 CGTTTTTATATTATTAAGCTCTTTATATGTTAGGGAGACTCTTCAAAAA------ 660
ATP6_LsF2R_2 CGTTTTTATATTATTAAGCTCTTTATATGTTAGGGAGACTCTTCAAAAA------ 660
ATP6_LsF2R_3 CGTTTTTATATTATTAAGCTCTTTATATGTTAGGGAGACTCTTCAAAAA------ 660
ATP6_LsF2R_4 CGTTTTTATATTATTAAGCTCTTTATATGTTAGGGAGACTCTTCAAAAA------ 660
ATP6_LsF2R_5 CGTTTTTATATTATTAAGCTCTTTATATGTTAGGGAGACTCTTCAAAAA------ 660
******************************************* * **
					CLUSTAL W 2.0 multiple sequence alignment
COX1_R_consensus GTTCAAAAGTGATTATGATCTTGCAACCATAAAGATATTGGGACTCTATACCTAC 55
COX1_S_consensus GTTCAAAAGTGATTATGATCTTGCAACCATAAAGATATTGGGACTCTATACCTAC 55
COX1_AY625897.1 ATAAAAAAGTGATTATGATCTTGCAACCATAAAGATATTGGGACTCTATACCTAC 55
COX1_LsA2013_1 GTAAAAAAGTGATTATGATCTTGCAACCATAAAGATATTGGGACTCTATACCTAC 55
COX1_LsA2013_2 GTAAAAAAGTGATTATGATCTTGCAACCATAAAGATATTGGGACTCTATACCTAC 55
COX1_LsA2013_3 GTGAAAAAGTGATTATGATCTTGCAACCATAAAGATATTGGGACTCTATACCTAC 55
COX1_LsA2013_4 GTAAAAAAGTGATTATGATCTTGCAACCATAAAGATATTGGGACTCTATACCTAC 55
COX1_LsV2013_1 CTAAAAAAGTGATTATGATCTTGCAACCATAAAGATATTGGGACTCTATACCTAC 55
COX1_LsV2013_2 CTAAAAAAGTGATTATGATCTTGCAACCATAAAGATATTGGGACTCTATACCTAC 55
COX1_LsV2013_3 CTAAAAAAGTGATTATGATCTTGCAACCATAAAGATATTGGGACTCTATACCTAC 55
COX1_LsV2013_4 CTAAAAAAGTGATTATGATCTTGCAACCATAAAGATATTGGGACTCTATACCTAC 55
COX1_LsV2013_5 CTAAAAAAGTGATTATGATCTTGCAACCATAAAGATATTGGGACTCTATACCTAC 55
COX1_LsAP0_1 GTAAAAAAGTGATTATGATCTTGCAACCATAAAGATATTGGGACTCTATACCTAC 55
COX1_LsAP0_2 GTGAAAAAGTGATTATGATCTTGCAACCATAAAGATATTGGGACTCTATACCTAC 55
COX1_LsAP0_3 CTAAAAAAGTGATTATGATCTTGCAACCATAAAGATATTGGGACTCTATACCTAC 55
COX1_LsAP0_4 GTGAAAAAGTGATTATGATCTTGCAACCATAAAGATATTGGGACTCTATACCTAC 55
COX1_LsVP0_1 CTAAAAAAGTGATTATGATCTTGCAACCATAAAGATATTGGGACTCTATACCTAC 55
COX1_LsVP0_2 GTAAAAAAGTGATTATGATCTTGCAACCATAAAGATATTGGGACCCTATACCTAC 55
COX1_LsVP0_3 CTAAAAAAGTGATTATGATCTTGCAACCATAAAGATATTGGGACTCTATACCTAC 55
COX1_LsVP0_4 CTAAAAAAGTGATTATGATCTTGCAACCATAAAGATATTGGGACTCTATACCTAC 55
COX1_LsVP0_5 GTAAAAAAGTGATTATGATCTTGCAACCATAAAGATATTGGGACCCTATACCTAC 55
COX1_LsVP0_6 GTAAAAAAGTGATTATGATCTTGCAACCATAAAGATATTGGGACTCTATACCTAC 55
COX1_LsVP0_7 GTGAAAAAGTGATTATGATCTTGCAACCATAAAGATATTGGGACTCTATACCTAC 55
COX1_LsF2S_1 ATTCAAAAGTGATTATGATCTTGCAACCATAAAGATATTGGGACTCTATACCTAC 55
COX1_LsF2S_2 GTACAAAAGTGATTATGATCTTGCAACCATAAAGATATTGGGACTCTATACCTAC 55
COX1_LsF2S_3 GTTCAGAAGTGATTATGATCTTGCAACCATAAAGATATTGGGACTCTATACCTAC 55
COX1_LsF2S_4 GTTCAGAAGTGATTATGATCTTGCAACCATAAAGATATTGGGACTCTATACCTAC 55
COX1_LsF2S_5 ATTCAAAAGTGATTATGATCTTGCAACCATAAAGATATTGGGACTCTATACCTAC 55
COX1_LsF2R_1 GTTCAGAAGTGATTATGATCTTGCAACCATAAAGATATTGGGACTCTATACCTAC 55
COX1_LsF2R_2 GTTCAGAAGTGATTATGATCTTGCAACCATAAAGATATTGGGACTCTATACCTAC 55
COX1_LsF2R_3 GTTCAAAAGTGATTATGATCTTGCAACCATAAAGATATTGGGACTCTATACCTAC 55
COX1_LsF2R_4 GTTCAAAAGTGATTATGATCTTGCAACCATAAAGATATTGGGACTCTATACCTAC 55
COX1_LsF2R_5 ATTCAAAAGTGATTATGATCTTGCAACCATAAAGATATTGGGACTCTATACCTAC 55
* * ************************************** **********
COX1_R_consensus TAAGTGGATTTTGATCTGGATTAGTGGGTTTAGCTATAAGAGTCATCATCCGTCT 110
COX1_S_consensus TAAGTGGATTTTGATCTGGATTAGTGGGTTTAGCTATAAGAGTCATCATCCGTCT 110
COX1_AY625897.1 TAAGTGGATTTTGATCTGGATTAGTGGGTTTAGCTATAAGAGTCATCATCCGTCT 110
COX1_LsA2013_1 TAAGTGGATTTTGATCTGGATTAGTGGGTTTAGCTATAAGAGTCATCATCCGTCT 110
COX1_LsA2013_2 TAAGTGGATTTTGATCTGGATTAGTGGGTTTAGCTATAAGAGTCATCATCCGTCT 110
COX1_LsA2013_3 TAAGTGGATTTTGATCTGGATTAGTGGGTTTAGCTATAAGAGTCATCATCCGTCT 110
COX1_LsA2013_4 TAAGTGGATTTTGATCTGGATTAGTGGGTTTAGCTATAAGAGTCATCATCCGTCT 110
COX1_LsV2013_1 TAAGTGGATTTTGATCTGGATTAGTGGGCTTAGCTATAAGAGTCATCATCCGTCT 110
COX1_LsV2013_2 TAAGTGGATTTTGATCTGGATTAGTGGGTTTAGCTATAAGAGTCATCATCCGTCT 110
COX1_LsV2013_3 TAAGTGGATTTTGATCTGGATTAGTGGGTTTAGCTATAAGAGTCATCATCCGTCT 110
COX1_LsV2013_4 TAAGTGGATTTTGATCTGGATTAGTGGGTTTAGCTATAAGAGTCATCATCCGTCT 110
COX1_LsV2013_5 TAAGTGGATTTTGATCTGGATTAGTGGGTTTAGCTATAAGAGTCATCATCCGTCT 110
COX1_LsAP0_1 TAAGTGGATTTTGATCTGGATTAGTGGGTTTAGCTATAAGAGTCATCATCCGTCT 110
COX1_LsAP0_2 TAAGTGGATTTTGATCTGGATTAGTGGGTTTAGCTATAAGAGTCATCATCCGTCT 110
COX1_LsAP0_3 TAAGTGGATTTTGATCTGGATTAGTGGGTTTAGCTATAAGAGTCATCATCCGTCT 110
COX1_LsAP0_4 TAAGTGGATTTTGATCTGGATTAGTGGGTTTAGCTATAAGAGTCATCATCCGTCT 110
COX1_LsVP0_1 TAAGTGGATTTTGATCTGGATTAGTGGGTTTAGCTATAAGAGTCATCATCCGTCT 110
COX1_LsVP0_2 TAAGTGGATTTTGATCTGGATTAGTGGGTTTAGCTATAAGAGTCATCATCCGTCT 110
COX1_LsVP0_3 TAAGTGGATTTTGATCTGGATTAGTGGGTTTAGCTATAAGAGTCATCATCCGTCT 110
COX1_LsVP0_4 TAAGTGGATTTTGATCTGGATTAGTGGGTTTAGCTATAAGAGTCATCATCCGTCT 110
COX1_LsVP0_5 TAAGTGGATTTTGATCTGGATTAGTGGGTTTAGCTATAAGAGTCATCATCCGTCT 110
COX1_LsVP0_6 TAAGTGGATTTTGATCTGGATTAGTGGGTTTAGCTATAAGAGTCATCATCCGTCT 110
COX1_LsVP0_7 TAAGTGGATTTTGATCTGGATTAGTGGGTTTAGCTATAAGAGTCATCATCCGTCT 110
COX1_LsF2S_1 TAAGTGGATTTTGATCTGGATTAGTGGGTTTAGCTATAAGAGTCATCATCCGTCT 110
COX1_LsF2S_2 TAAGTGGATTTTGATCTGGATTAGTGGGTTTAGCTATAAGAGTCATCATCCGTCT 110
COX1_LsF2S_3 TAAGTGGATTTTGATCTGGATTAGTGGGTTTAGCTATAAGAGTCATCATCCGTCT 110
COX1_LsF2S_4 TAAGTGGATTTTGATCTGGATTAGTGGGTTTAGCTATAAGAGTCATCATCCGTCT 110
COX1_LsF2S_5 TAAGTGGATTTTGATCTGGATTAGTGGGTTTAGCTATAAGAGTCATCATCCGTCT 110
COX1_LsF2R_1 TAAGTGGATTTTGATCTGGATTAGTGGGTTTAGCTATAAGAGTCATCATCCGTCT 110
COX1_LsF2R_2 TAAGTGGATTTTGATCTGGATTAGTGGGTTTAGCTATAAGAGTCATCATCCGTCT 110
COX1_LsF2R_3 TAAGTGGATTTTGATCTGGATTAGTGGGTTTAGCTATAAGAGTCATCATCCGTCT 110
COX1_LsF2R_4 TAAGTGGATTTTGATCTGGATTAGTGGGTTTAGCTATAAGAGTCATCATCCGTCT 110
COX1_LsF2R_5 TAAGTGGATTTTGATCTGGATTAGTGGGTTTAGCTATAAGAGTCATCATCCGTCT 110
**************************** **************************
COX1_R_consensus TGAGCTGTCTCAGCCGGGAGCATATTTAGGAGATTCCCAGGTTTATAATGTTATT 165
COX1_S_consensus TGAGCTGTCTCAGCCGGGAGCATATTTAGGGGATTCCCAGGTTTATAATGTTATT 165
COX1_AY625897.1 TGAGCTGTCTCAGCCGGGAGCATATTTAGGGGATTCCCAGGTTTATAATGTTATT 165
COX1_LsA2013_1 TGAGCTGTCTCAGCCGGGAGCATATTTAGGGGATTCCCAGGTTTATAATGTTATT 165
COX1_LsA2013_2 TGAGCTGTCTCAGCCGGGAGCATATTTAGGGGATTCCCAGGTTTATAATGTTATT 165
COX1_LsA2013_3 TGAGCTGTCTCAGCCGGGAGCATATTTAGGGGATTCCCAGGTTTATAATGTTATT 165
COX1_LsA2013_4 TGAGCTGTCTCAGCCGGGAGCATATTTAGGGGATTCCCAGGTTTATAATGTTATT 165
COX1_LsV2013_1 TGAGCTGTCTCAGCCGGGAGCATATTTAGGAGATTCCCAGGTTTATAATGTTATT 165
COX1_LsV2013_2 TGAGCTGTCTCAGCCGGGAGCATATTTAGGAGATTCCCAGGTTTATAATGTTATT 165
COX1_LsV2013_3 TGAGCTGTCTCAGCCGGGAGCATATTTAGGAGATTCCCAGGTTTATAATGTTATT 165
COX1_LsV2013_4 TGAGCTGTCTCAGCCGGGAGCATATTTAGGAGATTCCCAGGTTTATAATGTTATT 165
COX1_LsV2013_5 TGAGCTGTCTCAGCCGGGAGCATATTTAGGAGATTCCCAGGTTTATAATGTTATT 165
COX1_LsAP0_1 TGAGCTGTCTCAGCCGGGAGCATATTTAGGGGATTCCCAGGTTTATAATGTTATT 165
COX1_LsAP0_2 TGAGCTGTCTCAGCCGGGAGCATATTTAGGGGATTCCCAGGTTTATAATGTTATT 165
COX1_LsAP0_3 TGAGCTGTCTCAGCCGGGAGCATATTTAGGAGATTCCCAGGTTTATAATGTTATT 165
COX1_LsAP0_4 TGAGCTGTCTCAGCCGGGAGCATATTTAGGGGATTCCCAGGTTTATAATGTTATT 165
COX1_LsVP0_1 TGAGCTGTCTCAGCCGGGAGCATATTTAGGAGATTCCCAGGTTTATAATGTTATT 165
COX1_LsVP0_2 TGAGCTGTCTCAGCCGGGAGCATATTTAGGGGATTCCCAGGTTTATAATGTTATT 165
COX1_LsVP0_3 TGAGCTGTCTCAGCCGGGAGCATATTTAGGAGATTCCCAGGTTTATAATGTTATT 165
COX1_LsVP0_4 TGAGCTGTCTCAGCCGGGAGCATATTTAGGAGATTCCCAGGTTTATAATGTTATT 165
COX1_LsVP0_5 TGAGCTGTCTCAGCCGGGAGCATATTTAGGGGATTCCCAGGTTTATAATGTTATT 165
COX1_LsVP0_6 TGAGCTGTCTCAGCCGGGAGCATATTTAGGAGATTCCCAGGTTTATAATGTTATT 165
COX1_LsVP0_7 TGAGCTGTCTCAGCCGGGAGCATATTTAGGGGATTCCCAGGTTTATAATGTTATT 165
COX1_LsF2S_1 TGAGCTGTCTCAGCCGGGAGCATATTTAGGGGATTCCCAGGTTTATAATGTTATT 165
COX1_LsF2S_2 TGAGCTGTCTCAGCCGGGAGCATATTTAGGGGATTCCCAGGTTTATAATGTTATT 165
COX1_LsF2S_3 TGAGCTGTCTCAGCCGGGAGCATATTTAGGGGATTCCCAGGTTTATAATGTTATT 165
COX1_LsF2S_4 TGAGCTGTCTCAGCCGGGAGCATATTTAGGGGATTCCCAGGTTTATAATGTTATT 165
COX1_LsF2S_5 TGAGCTGTCTCAGCCGGGAGCATATTTAGGGGATTCCCAGGTTTATAATGTTATT 165
COX1_LsF2R_1 TGAGCTGTCTCAGCCGGGAGCATATTTAGGAGATTCCCAGGTTTATAATGTTATT 165
COX1_LsF2R_2 TGAGCTGTCTCAGCCGGGAGCATATTTAGGAGATTCCCAGGTTTATAATGTTATT 165
COX1_LsF2R_3 TGAGCTGTCTCAGCCGGGAGCATATTTAGGAGATTCCCAGGTTTATAATGTTATT 165
COX1_LsF2R_4 TGAGCTGTCTCAGCCGGGAGCATATTTAGGAGATTCCCAGGTTTATAATGTTATT 165
COX1_LsF2R_5 TGAGCTGTCTCAGCCGGGAGCATATTTAGGAGATTCCCAGGTTTATAATGTTATT 165
****************************** ************************
COX1_R_consensus GTAACTGCTCATGCCTTCATTATAATCTTTTTCATAGTAATACCTGTATTAATTG 220
COX1_S_consensus GTAACTGCTCATGCCTTCATTATAATCTTTTTCATAGTAATACCTGTATTAATTG 220
COX1_AY625897.1 GTAACTGCTCATGCCTTCATTATAATCTTTTTCATAGTAATACCTGTATTAATTG 220
COX1_LsA2013_1 GTAACTGCTCATGCCTTCATTATAATCTTTTTCATAGTAATACCTGTATTAATTG 220
COX1_LsA2013_2 GTAACTGCTCATGCCTTCATTATAATCTTTTTCATAGTAATACCTGTATTAATTG 220
COX1_LsA2013_3 GTAACTGCTCATGCCTTCATTATAATCTTTTTCATAGTAATACCTGTATTAATTG 220
COX1_LsA2013_4 GTAACTGCTCATGCCTTCATTATAATCTTTTTCATAGTAATACCTGTATTAATTG 220
COX1_LsV2013_1 GTAACTGCTCATGCCTTCATTATAATCTTTTTCATAGTAATACCTGTATTAATTG 220
COX1_LsV2013_2 GTAACTGCTCATGCCTTCATTATAATCTTTTTCATAGTAATACCTGTATTAATTG 220
COX1_LsV2013_3 GTAACTGCTCATGCCTTCATTATAATCTTTTTCATAGTAATACCTGTATTAATTG 220
COX1_LsV2013_4 GTAACTGCTCATGCCTTCATTATAATCTTTTTCATAGTAATACCTGTATTAATTG 220
COX1_LsV2013_5 GTAACTGCTCATGCCTTCATTATAATCTTTTTCATAGTAATACCTGTATTAATTG 220
COX1_LsAP0_1 GTAACTGCTCATGCCTTCATTATAATCTTTTTCATAGTAATACCTGTATTAATTG 220
COX1_LsAP0_2 GTAACTGCTCATGCCTTCATTATAATCTTTTTCATAGTAATACCTGTATTAATTG 220
COX1_LsAP0_3 GTAACTGCTCATGCCTTCATTATAATCTTTTTCATAGTAATACCTGTATTAATTG 220
COX1_LsAP0_4 GTAACTGCTCATGCCTTCATTATAATCTTTTTCATAGTAATACCTGTATTAATTG 220
COX1_LsVP0_1 GTAACTGCTCATGCCTTCATTATAATCTTTTTCATAGTAATACCTGTATTAATTG 220
COX1_LsVP0_2 GTAACTGCTCATGCCTTCATTATAATCTTTTTCATAGTAATACCTGTATTAATTG 220
COX1_LsVP0_3 GTAACTGCTCATGCCTTCATTATAATCTTTTTCATAGTAATACCTGTATTAATTG 220
COX1_LsVP0_4 GTAACTGCTCATGCCTTCATTATAATCTTTTTCATAGTAATACCTGTATTAATTG 220
COX1_LsVP0_5 GTAACTGCTCATGCCTTCATTATAATCTTTTTCATAGTAATACCTGTATTAATTG 220
COX1_LsVP0_6 GTAACTGCTCATGCCTTCATTATAATCTTTTTCATAGTAATACCTGTATTAATTG 220
COX1_LsVP0_7 GTAACTGCTCATGCCTTCATTATAATCTTTTTCATAGTAATACCTGTATTAATTG 220
COX1_LsF2S_1 GTAACTGCTCATGCCTTCATTATAATCTTTTTCATAGTAATACCTGTATTAATTG 220
COX1_LsF2S_2 GTAACTGCTCATGCCTTCATTATAATCTTTTTCATAGTAATACCTGTATTAATTG 220
COX1_LsF2S_3 GTAACTGCTCATGCCTTCATTATAATCTTTTTCATAGTAATACCTGTATTAATTG 220
COX1_LsF2S_4 GTAACTGCTCATGCCTTCATTATAATCTTTTTCATAGTAATACCTGTATTAATTG 220
COX1_LsF2S_5 GTAACTGCTCATGCCTTCATTATAATCTTTTTCATAGTAATACCTGTATTAATTG 220
COX1_LsF2R_1 GTAACTGCTCATGCCTTCATTATAATCTTTTTCATAGTAATACCTGTATTAATTG 220
COX1_LsF2R_2 GTAACTGCTCATGCCTTCATTATAATCTTTTTCATAGTAATACCTGTATTAATTG 220
COX1_LsF2R_3 GTAACTGCTCATGCCTTCATTATAATCTTTTTCATAGTAATACCTGTATTAATTG 220
COX1_LsF2R_4 GTAACTGCTCATGCCTTCATTATAATCTTTTTCATAGTAATACCTGTATTAATTG 220
COX1_LsF2R_5 GTAACTGCTCATGCCTTCATTATAATCTTTTTCATAGTAATACCTGTATTAATTG 220
*******************************************************
COX1_R_consensus GGGGGTTTGGAAATTGATTAGTTCCTTTAATACTGGGGGCACCTGACATAGCTTT 275
COX1_S_consensus GGGGGTTTGGAAATTGATTAGTTCCTTTAATACTGGGGGCACCTGACATAGCCTT 275
COX1_AY625897.1 GGGGTTTTGGAAATTGATTAGTTCCTTTAATACTGGGGGCACCTGACATAGCTTT 275
COX1_LsA2013_1 GGGGGTTTGGAAATTGATTAGTTCCTTTAATACTGGGGGCACCTGACATAGCCTT 275
COX1_LsA2013_2 GGGGGTTTGGAAATTGATTAGTTCCTTTAATACTGGGGGCACCTGACATAGCCTT 275
COX1_LsA2013_3 GGGGGTTTGGAAATTGATTAGTTCCTTTAATACTGGGGGCACCTGACATAGCCTT 275
COX1_LsA2013_4 GGGGGTTTGGAAATTGATTAGTTCCTTTAATACTGGGGGCACCTGACATAGCCTT 275
COX1_LsV2013_1 GGGGGTTTGGAAATTGATTAGTTCCTTTAATACTGGGGGCACCTGACATAGCTTT 275
COX1_LsV2013_2 GGGGGTTTGGAAATTGATTAGTTCCTTTAATACTGGGGGCACCTGACATAGCTTT 275
COX1_LsV2013_3 GGGGGTTTGGAAATTGATTAGTTCCTTTAATACTGGGGGCACCTGACATAGCTTT 275
COX1_LsV2013_4 GGGGGTTTGGAAATTGATTAGTTCCTTTAATACTGGGGGCACCTGACATAGCTTT 275
COX1_LsV2013_5 GGGGGTTTGGAAATTGATTAGTTCCTTTAATACTGGGGGCACCTGACATAGCTTT 275
COX1_LsAP0_1 GGGGGTTTGGAAATTGATTAGTTCCTTTAATACTGGGGGCACCTGACATAGCCTT 275
COX1_LsAP0_2 GGGGGTTTGGAAATTGATTAGTTCCTTTAATACTGGGGGCACCTGACATAGCCTT 275
COX1_LsAP0_3 GGGGGTTTGGAAATTGATTAGTTCCTTTAATACTGGGGGCACCTGACATAGCTTT 275
COX1_LsAP0_4 GGGGGTTTGGAAATTGATTAGTTCCTTTAATACTGGGGGCACCTGACATAGCCTT 275
COX1_LsVP0_1 GGGGGTTTGGAAATTGATTAGTTCCTTTAATACTGGGGGCACCTGACATAGCTTT 275
COX1_LsVP0_2 GGGGGTTTGGAAATTGATTAGTTCCTTTAATACTGGGGGCACCTGACATAGCTTT 275
COX1_LsVP0_3 GGGGGTTTGGAAATTGATTAGTTCCTTTAATACTGGGGGCACCTGACATAGCTTT 275
COX1_LsVP0_4 GGGGGTTTGGAAATTGATTAGTTCCTTTAATACTGGGGGCACCTGACATAGCTTT 275
COX1_LsVP0_5 GGGGGTTTGGAAATTGATTAGTTCCTTTAATACTGGGGGCACCTGACATAGCTTT 275
COX1_LsVP0_6 GGGGGTTTGGAAATTGATTAGTTCCTTTAATACTGGGGGCACCTGACATAGCTTT 275
COX1_LsVP0_7 GGGGGTTTGGAAATTGATTAGTTCCTTTAATACTGGGGGCACCTGACATAGCCTT 275
COX1_LsF2S_1 GGGGGTTTGGAAATTGATTAGTTCCTTTAATACTGGGGGCACCTGACATAGCCTT 275
COX1_LsF2S_2 GGGGGTTTGGAAATTGATTAGTTCCTTTAATACTGGGGGCACCTGACATAGCCTT 275
COX1_LsF2S_3 GGGGGTTTGGAAATTGATTAGTTCCTTTAATACTGGGGGCACCTGACATAGCCTT 275
COX1_LsF2S_4 GGGGGTTTGGAAATTGATTAGTTCCTTTAATACTGGGGGCACCTGACATAGCCTT 275
COX1_LsF2S_5 GGGGGTTTGGAAATTGATTAGTTCCTTTAATACTGGGGGCACCTGACATAGCCTT 275
COX1_LsF2R_1 GGGGGTTTGGAAATTGATTAGTTCCTTTAATACTGGGGGCACCTGACATAGCTTT 275
COX1_LsF2R_2 GGGGGTTTGGAAATTGATTAGTTCCTTTAATACTGGGGGCACCTGACATAGCTTT 275
COX1_LsF2R_3 GGGGGTTTGGAAATTGATTAGTTCCTTTAATACTGGGGGCACCTGACATAGCTTT 275
COX1_LsF2R_4 GGGGGTTTGGAAATTGATTAGTTCCTTTAATACTGGGGGCACCTGACATAGCTTT 275
COX1_LsF2R_5 GGGGGTTTGGAAATTGATTAGTTCCTTTAATACTGGGGGCACCTGACATAGCTTT 275
**** *********************************************** **
COX1_R_consensus CCCCCGCTTAAACAATATAAGATTTTGGTTTTTAATACCCTCTTCGAGTTTATTA 330
COX1_S_consensus CCCCCGCTTAAACAATATAAGATTTTGGTTTTTAATACCCTCTTTGAGTTTATTA 330
COX1_AY625897.1 CCCCCGCTTAAACAATATAAGATTTTGGTTTTTAATACCCTCTTTGAGTTTATTG 330
COX1_LsA2013_1 CCCCCGCTTAAACAATATAAGATTTTGGTTTTTAATACCCTCTTTGAGTTTATTA 330
COX1_LsA2013_2 CCCCCGCTTAAACAATATAAGATTTTGGTTTTTAATACCCTCTTTGAGTTTATTA 330
COX1_LsA2013_3 CCCCCGCTTAAACAATATAAGATTTTGGTTTTTAATACCCTCTTTGAGTTTATTA 330
COX1_LsA2013_4 CCCCCGCTTAAACAATATAAGATTTTGGTTTTTAATACCCTCTTTGAGTTTATTA 330
COX1_LsV2013_1 CCCCCGCTTAAACAATATAAGATTTTGGTTTTTAATACCCTCTTCGAGTTTATTA 330
COX1_LsV2013_2 CCCCCGCTTAAACAATATAAGATTTTGGTTTTTAATACCCTCTTCGAGTTTATTA 330
COX1_LsV2013_3 CCCCCGCTTAAACAATATAAGATTTTGGTTTTTAATACCCTCTTCGAGTTTATTA 330
COX1_LsV2013_4 CCCCCGCTTAAACAATATAAGATTTTGGTTTTTAATACCCTCTTCGAGTTTATTA 330
COX1_LsV2013_5 CCCCCGCTTAAACAATATAAGATTTTGGTTTTTAATACCCTCTTCGAGTTTATTA 330
COX1_LsAP0_1 CCCCCGCTTAAACAATATAAGATTTTGGTTTTTAATACCCTCTTTGAGTTTATTA 330
COX1_LsAP0_2 CCCCCGCTTAAACAATATAAGATTTTGGTTTTTAATACCCTCTTTGAGTTTATTA 330
COX1_LsAP0_3 CCCCCGCTTAAACAATATAAGATTTTGGTTTTTAATACCCTCTTCGAGTTTATTA 330
COX1_LsAP0_4 CCCCCGCTTAAACAATATAAGATTTTGGTTTTTAATACCCTCTTTGAGTTTATTA 330
COX1_LsVP0_1 CCCCCGCTTAAACAATATAAGATTTTGGTTTTTAATACCCTCTTCGAGTTTATTA 330
COX1_LsVP0_2 CCCCCGCTTAAACAATATAAGATTTTGGTTTTTAATACCCTCTTTGAGTTTATTA 330
COX1_LsVP0_3 CCCCCGCTTAAACAATATAAGATTTTGGTTTTTAATACCCTCTTCGAGTTTATTA 330
COX1_LsVP0_4 CCCCCGCTTAAACAATATAAGATTTTGGTTTTTAATACCCTCTTCGAGTTTATTA 330
COX1_LsVP0_5 CCCCCGCTTAAACAATATAAGATTTTGGTTTTTAATACCCTCTTTGAGTTTATTA 330
COX1_LsVP0_6 CCCCCGCTTAAACAATATAAGATTTTGGTTTTTAATACCCTCTTCGAGTTTATTA 330
COX1_LsVP0_7 CCCCCGCTTAAACAATATAAGATTTTGGTTTTTAATACCCTCTTTGAGTTTATTA 330
COX1_LsF2S_1 CCCCCGCTTAAACAATATAAGATTTTGGTTTTTAATACCCTCTTTGAGTTTATTA 330
COX1_LsF2S_2 CCCCCGCTTAAACAATATAAGATTTTGGTTTTTAATACCCTCTTTGAGTTTATTA 330
COX1_LsF2S_3 CCCCCGCTTAAACAATATAAGATTTTGGTTTTTAATACCCTCTTTGAGTTTATTA 330
COX1_LsF2S_4 CCCCCGCTTAAACAATATAAGATTTTGGTTTTTAATACCCTCTTTGAGTTTATTA 330
COX1_LsF2S_5 CCCCCGCTTAAACAATATAAGATTTTGGTTTTTAATACCCTCTTTGAGTTTATTA 330
COX1_LsF2R_1 CCCCCGCTTAAACAATATAAGATTTTGGTTTTTAATACCCTCTTCGAGTTTATTA 330
COX1_LsF2R_2 CCCCCGCTTAAACAATATAAGATTTTGGTTTTTAATACCCTCTTCGAGTTTATTA 330
COX1_LsF2R_3 CCCCCGCTTAAACAATATAAGATTTTGGTTTTTAATACCCTCTTCGAGTTTATTA 330
COX1_LsF2R_4 CCCCCGCTTAAACAATATAAGATTTTGGTTTTTAATACCCTCTTCGAGTTTATTA 330
COX1_LsF2R_5 CCCCCGCTTAAACAATATAAGATTTTGGTTTTTAATACCCTCTTCGAGTTTATTA 330
******************************************** *********
COX1_R_consensus CTTATAAGGGCATTAGTAGAAAGTGGTGCAGGAACTGGGTGAACAGTATATCCCC 385
COX1_S_consensus CTTATAAGGGCATTAGTAGAAAGTGGTGCAGGAACTGGGTGAACAGTATACCCCC 385
COX1_AY625897.1 CTTATAAGGGCATTAGTAGAAAGTGGTGCAGGAACTGGGTGAACAGTATACCCCC 385
COX1_LsA2013_1 CTTATAAGGGCATTAGTAGAAAGTGGTGCAGGAACTGGGTGAACAGTATACCCCC 385
COX1_LsA2013_2 CTTATAAGGGCATTAGTAGAAAGTGGTGCAGGAACTGGGTGAACAGTATACCCCC 385
COX1_LsA2013_3 CTTATAAGGGCATTAGTAGAAAGTGGTGCAGGAACTGGGTGAACAGTATACCCCC 385
COX1_LsA2013_4 CTTATAAGGGCATTAGTAGAAAGTGGTGCAGGAACTGGGTGAACAGTATACCCCC 385
COX1_LsV2013_1 CTTATAAGGGCATTAGTAGAAAGTGGTGCAGGAACTGGGTGAACAGTATATCCCC 385
COX1_LsV2013_2 CTTATAAGGGCATTAGTAGAAAGTGGTGCAGGAACTGGGTGAACAGTATATCCCC 385
COX1_LsV2013_3 CTTATAAGGGCATTAGTAGAAAGTGGTGCAGGAACTGGGTGAACAGTATATCCCC 385
COX1_LsV2013_4 CTTATAAGGGCATTAGTAGAAAGTGGTGCAGGAACTGGGTGAACAGTATATCCCC 385
COX1_LsV2013_5 CTTATAAGGGCATTAGTAGAAAGTGGTGCAGGAACTGGGTGAACAGTATATCCCC 385
COX1_LsAP0_1 CTTATAAGGGCATTAGTAGAAAGTGGTGCAGGAACTGGGTGAACAGTATACCCCC 385
COX1_LsAP0_2 CTTATAAGGGCATTAGTAGAAAGTGGTGCAGGAACTGGGTGAACAGTATACCCCC 385
COX1_LsAP0_3 CTTATAAGGGCATTAGTAGAAAGTGGTGCAGGAACTGGGTGAACAGTATATCCCC 385
COX1_LsAP0_4 CTTATAAGGGCATTAGTAGAAAGTGGTGCAGGAACTGGGTGAACAGTATACCCCC 385
COX1_LsVP0_1 CTTATAAGGGCATTAGTAGAAAGTGGTGCAGGAACTGGGTGAACAGTATATCCCC 385
COX1_LsVP0_2 CTTATAAGGGCATTAGTAGAAAGTGGTGCAGGAACTGGGTGAACAGTATACCCCC 385
COX1_LsVP0_3 CTTATAAGGGCATTAGTAGAAAGTGGTGCAGGAACTGGGTGAACAGTATATCCCC 385
COX1_LsVP0_4 CTTATAAGGGCATTAGTAGAAAGTGGTGCAGGAACTGGGTGAACAGTATATCCCC 385
COX1_LsVP0_5 CTTATAAGGGCATTAGTAGAAAGTGGTGCAGGAACTGGGTGAACAGTATACCCCC 385
COX1_LsVP0_6 CTTATAAGGGCATTAGTAGAAAGTGGTGCAGGAACTGGGTGAACAGTATATCCCC 385
COX1_LsVP0_7 CTTATAAGGGCATTAGTAGAAAGTGGTGCAGGAACTGGGTGAACAGTATACCCCC 385
COX1_LsF2S_1 CTTATAAGGGCATTAGTAGAAAGTGGTGCAGGAACTGGGTGAACAGTATACCCCC 385
COX1_LsF2S_2 CTTATAAGGGCATTAGTAGAAAGTGGTGCAGGAACTGGGTGAACAGTATACCCCC 385
COX1_LsF2S_3 CTTATAAGGGCATTAGTAGAAAGTGGTGCAGGAACTGGGTGAACAGTATACCCCC 385
COX1_LsF2S_4 CTTATAAGGGCATTAGTAGAAAGTGGTGCAGGAACTGGGTGAACAGTATACCCCC 385
COX1_LsF2S_5 CTTATAAGGGCATTAGTAGAAAGTGGTGCAGGAACTGGGTGAACAGTATACCCCC 385
COX1_LsF2R_1 CTTATAAGGGCATTAGTAGAAAGTGGTGCAGGAACTGGGTGAACAGTATATCCCC 385
COX1_LsF2R_2 CTTATAAGGGCATTAGTAGAAAGTGGTGCAGGAACTGGGTGAACAGTATATCCCC 385
COX1_LsF2R_3 CTTATAAGGGCATTAGTAGAAAGTGGTGCAGGAACTGGGTGAACAGTATATCCCC 385
COX1_LsF2R_4 CTTATAAGGGCATTAGTAGAAAGTGGTGCAGGAACTGGGTGAACAGTATATCCCC 385
COX1_LsF2R_5 CTTATAAGGGCATTAGTAGAAAGTGGTGCAGGAACTGGGTGAACAGTATATCCCC 385
************************************************** ****
COX1_R_consensus CCCTGTCTTCGGGAGTTTTTCACTCCGGGGCTTCAGTAGATTTTGCGATTTTTTC 440
COX1_S_consensus CCCTGTCTTCGGGAGTTTTTCACTCCGGGGCTTCAGTAGATTTTGCGATTTTTTC 440
COX1_AY625897.1 CCCTGTCTTCGGGAGTTTTTCACTCCGGGGCTTCAGTAGATTTTGCGATTTTTTC 440
COX1_LsA2013_1 CCCTGTCTTCGGGAGTTTTTCACTCCGGGGCTTCAGTAGATTTTGCGATTTTTTC 440
COX1_LsA2013_2 CCCTGTCTTCGGGAGTTTTTCACTCCGGGGCTTCAGTAGATTTTGCGATTTTTTC 440
COX1_LsA2013_3 CCCTGTCTTCGGGAGTTTTTCACTCCGGGGCTTCAGTAGATTTTGCGATTTTTTC 440
COX1_LsA2013_4 CCCTGTCTTCGGGAGTTTTTCACTCCGGGGCTTCAGTAGATTTTGCGATTTTTTC 440
COX1_LsV2013_1 CCCTGTCTTCGGGAGTTTTTCACTCCGGGGCTTCAGTAGATTTTGCGATTTTTTC 440
COX1_LsV2013_2 CCCTGTCTTCGGGAGTTTTTCACTCCGGGGCTTCAGTAGATTTTGCGATTTTTTC 440
COX1_LsV2013_3 CCCTGTCTTCGGGAGTTTTTCACTCCGGGGCTTCAGTAGATTTTGCGATTTTTTC 440
COX1_LsV2013_4 CCCTGTCTTCGGGAGTTTTTCACTCCGGGGCTTCAGTAGATTTTGCGATTTTTTC 440
COX1_LsV2013_5 CCCTGTCTTCGGGAGTTTTTCACTCCGGGGCTTCAGTAGATTTTGCGATTTTTTC 440
COX1_LsAP0_1 CCCTGTCTTCGGGAGTTTTTCACTCCGGGGCTTCAGTAGATTTTGCGATTTTTTC 440
COX1_LsAP0_2 CCCTGTCTTCGGGAGTTTTTCACTCCGGGGCTTCAGTAGATTTTGCGATTTTTTC 440
COX1_LsAP0_3 CCCTGTCTTCGGGAGTTTTTCACTCCGGGGCTTCAGTAGATTTTGCGATTTTTTC 440
COX1_LsAP0_4 CCCTGTCTTCGGGAGTTTTTCACTCCGGGGCTTCAGTAGATTTTGCGATTTTTTC 440
COX1_LsVP0_1 CCCTGTCTTCGGGAGTTTTTCACTCCGGGGCTTCAGTAGATTTTGCGATTTTTTC 440
COX1_LsVP0_2 CCCTGTCTTCGGGAGTTTTTCACTCCGGGGCTTCAGTAGATTTTGCGATTTTTTC 440
COX1_LsVP0_3 CCCTGTCTTCGGGAGTTTTTCACTCCGGGGCTTCAGTAGATTTTGCGATTTTTTC 440
COX1_LsVP0_4 CCCTGTCTTCGGGAGTTTTTCACTCCGGGGCTTCAGTAGATTTTGCGATTTTTTC 440
COX1_LsVP0_5 CCCTGTCTTCGGGAGTTTTTCACTCCGGGGCTTCAGTAGATTTTGCGATTTTTTC 440
COX1_LsVP0_6 CCCTGTCTTCGGGAGTTTTTCACTCCGGGGCTTCAGTAGATTTTGCGATTTTTTC 440
COX1_LsVP0_7 CCCTGTCTTCGGGAGTTTTTCACTCCGGGGCTTCAGTAGATTTTGCGATTTTTTC 440
COX1_LsF2S_1 CCCTGTCTTCGGGAGTTTTTCACTCCGGGGCTTCAGTAGATTTTGCGATTTTTTC 440
COX1_LsF2S_2 CCCTGTCTTCGGGAGTTTTTCACTCCGGGGCTTCAGTAGATTTTGCGATTTTTTC 440
COX1_LsF2S_3 CCCTGTCTTCGGGAGTTTTTCACTCCGGGGCTTCAGTAGATTTTGCGATTTTTTC 440
COX1_LsF2S_4 CCCTGTCTTCGGGAGTTTTTCACTCCGGGGCTTCAGTAGATTTTGCGATTTTTTC 440
COX1_LsF2S_5 CCCTGTCTTCGGGAGTTTTTCACTCCGGGGCTTCAGTAGATTTTGCGATTTTTTC 440
COX1_LsF2R_1 CCCTGTCTTCGGGAGTTTTTCACTCCGGGGCTTCAGTAGATTTTGCGATTTTTTC 440
COX1_LsF2R_2 CCCTGTCTTCGGGAGTTTTTCACTCCGGGGCTTCAGTAGATTTTGCGATTTTTTC 440
COX1_LsF2R_3 CCCTGTCTTCGGGAGTTTTTCACTCCGGGGCTTCAGTAGATTTTGCGATTTTTTC 440
COX1_LsF2R_4 CCCTGTCTTCGGGAGTTTTTCACTCCGGGGCTTCAGTAGATTTTGCGATTTTTTC 440
COX1_LsF2R_5 CCCTGTCTTCGGGAGTTTTTCACTCCGGGGCTTCAGTAGATTTTGCGATTTTTTC 440
*******************************************************
COX1_R_consensus CCTCCACTTAGCTGGAGTGTCTTCTTTATTAGGGGCTGTAAACTTTATTAGAACT 495
COX1_S_consensus CCTCCACTTAGCTGGAGTGTCTTCTTTATTAGGAGCTGTAAACTTTATTAGAACT 495
COX1_AY625897.1 CCTCCACTTAGCTGGAGTGTCTTCTTTATTAGGGGCTGTAAACTTTATTAGAACT 495
COX1_LsA2013_1 CCTCCACTTAGCTGGAGTGTCTTCTTTATTAGGAGCTGTAAACTTTATTAGAACT 495
COX1_LsA2013_2 CCTCCACTTAGCTGGAGTGTCTTCTTTATTAGGAGCTGTAAACTTTATTAGAACT 495
COX1_LsA2013_3 CCTCCACTTAGCTGGAGTGTCTTCTTTATTAGGAGCTGTAAACTTTATTAGAACT 495
COX1_LsA2013_4 CCTCCACTTAGCTGGAGTGTCTTCTTTATTAGGAGCTGTAAACTTTATTAGAACT 495
COX1_LsV2013_1 CCTCCACTTAGCTGGAGTGTCTTCTTTATTAGGGGCTGTAAACTTTATTAGAACT 495
COX1_LsV2013_2 CCTCCACTTAGCTGGAGTGTCTTCTTTATTAGGGGCTGTAAACTTTATTAGAACT 495
COX1_LsV2013_3 CCTCCACTTAGCTGGAGTGTCTTCTTTATTAGGGGCTGTAAACTTTATTAGAACT 495
COX1_LsV2013_4 CCTCCACTTAGCTGGAGTGTCTTCTTTATTAGGGGCTGTAAACTTTATTAGAACT 495
COX1_LsV2013_5 CCTCCACTTAGCTGGAGTGTCTTCTTTATTAGGGGCTGTAAACTTTATTAGAACT 495
COX1_LsAP0_1 CCTCCACTTAGCTGGAGTGTCTTCTTTATTAGGAGCTGTAAACTTTATTAGAACT 495
COX1_LsAP0_2 CCTCCACTTAGCTGGAGTGTCTTCTTTATTAGGAGCTGTAAACTTTATTAGAACT 495
COX1_LsAP0_3 CCTCCACTTAGCTGGAGTGTCTTCTTTATTAGGGGCTGTAAACTTTATTAGAACT 495
COX1_LsAP0_4 CCTCCACTTAGCTGGAGTGTCTTCTTTATTAGGAGCTGTAAACTTTATTAGAACT 495
COX1_LsVP0_1 CCTCCACTTAGCTGGAGTGTCTTCTTTATTAGGGGCTGTAAACTTTATTAGAACT 495
COX1_LsVP0_2 CCTCCACTTAGCTGGAGTGTCTTCTTTATTAGGGGCTGTAAACTTTATTAGAACT 495
COX1_LsVP0_3 CCTCCACTTAGCTGGAGTGTCTTCTTTATTAGGGGCTGTAAACTTTATTAGAACT 495
COX1_LsVP0_4 CCTCCACTTAGCTGGAGTGTCTTCTTTATTAGGGGCTGTAAACTTTATTAGAACT 495
COX1_LsVP0_5 CCTCCACTTAGCTGGAGTGTCTTCTTTATTAGGGGCTGTAAACTTTATTAGAACT 495
COX1_LsVP0_6 CCTCCACTTAGCTGGAGTGTCTTCTTTATTAGGGGCTGTAAACTTTATTAGAACT 495
COX1_LsVP0_7 CCTCCACTTAGCTGGAGTGTCTTCTTTATTAGGAGCTGTAAACTTTATTAGAACT 495
COX1_LsF2S_1 CCTCCACTTAGCTGGAGTGTCTTCTTTATTAGGAGCTGTAAACTTTATTAGAACT 495
COX1_LsF2S_2 CCTCCACTTAGCTGGAGTGTCTTCTTTATTAGGAGCTGTAAACTTTATTAGAACT 495
COX1_LsF2S_3 CCTCCACTTAGCTGGAGTGTCTTCTTTATTAGGAGCTGTAAACTTTATTAGAACT 495
COX1_LsF2S_4 CCTCCACTTAGCTGGAGTGTCTTCTTTATTAGGAGCTGTAAACTTTATTAGAACT 495
COX1_LsF2S_5 CCTCCACTTAGCTGGAGTGTCTTCTTTATTAGGAGCTGTAAACTTTATTAGAACT 495
COX1_LsF2R_1 CCTCCACTTAGCTGGAGTGTCTTCTTTATTAGGGGCTGTAAACTTTATTAGAACT 495
COX1_LsF2R_2 CCTCCACTTAGCTGGAGTGTCTTCTTTATTAGGGGCTGTAAACTTTATTAGAACT 495
COX1_LsF2R_3 CCTCCACTTAGCTGGAGTGTCTTCTTTATTAGGGGCTGTAAACTTTATTAGAACT 495
COX1_LsF2R_4 CCTCCACTTAGCTGGAGTGTCTTCTTTATTAGGGGCTGTAAACTTTATTAGAACT 495
COX1_LsF2R_5 CCTCCACTTAGCTGGAGTGTCTTCTTTATTAGGGGCTGTAAACTTTATTAGAACT 495
********************************* *********************
COX1_R_consensus ATTACAAATTTACGGTGCTTGGGACTTTTAGTGGGGCAAATGCCAATATTCCCCT 550
COX1_S_consensus ATTACAAATTTACGGTGCTTGGGACTTTTAGTGGGGCAAATGCCAATATTCCCCT 550
COX1_AY625897.1 ATTACAAATTTACGGTGCTTGGGACTTTTAGTGGGGCAAATGCCAATATTCCCCT 550
COX1_LsA2013_1 ATTACAAATTTACGGTGCTTGGGACTTTTAGTGGGGCAAATGCCAATATTCCCCT 550
COX1_LsA2013_2 ATTACAAATTTACGGTGCTTGGGACTTTTAGTGGGGCAAATGCCAATATTCCCCT 550
COX1_LsA2013_3 ATTACAAATTTACGGTGCTTGGGACTTTTAGTGGGGCAAATGCCAATATTCCCCT 550
COX1_LsA2013_4 ATTACAAATTTACGGTGCTTGGGACTTTTAGTGGGGCAAATGCCAATATTCCCCT 550
COX1_LsV2013_1 ATTACAAATTTACGGTGCTTGGGACTTTTAGTGGGGCAAATGCCAATATTCCCCT 550
COX1_LsV2013_2 ATTACAAATTTACGGTGCTTGGGACTTTTAGTGGGGCAAATGCCAATATTCCCCT 550
COX1_LsV2013_3 ATTACAAATTTACGGTGCTTGGGACTTTTAGTGGGGCAAATGCCAATATTCCCCT 550
COX1_LsV2013_4 ATTACAAATTTACGGTGCTTGGGACTTTTAGTGGGGCAAATGCCAATATTCCCCT 550
COX1_LsV2013_5 ATTACAAATTTACGGTGCTTGGGACTTTTAGTGGGGCAAATGCCAATATTCCCCT 550
COX1_LsAP0_1 ATTACAAATTTACGGTGCTTGGGACTTTTAGTGGGGCAAATGCCAATATTCCCCT 550
COX1_LsAP0_2 ATTACAAATTTACGGTGCTTGGGACTTTTAGTGGGGCAAATGCCAATATTCCCCT 550
COX1_LsAP0_3 ATTACAAATTTACGGTGCTTGGGACTTTTAGTGGGGCAAATGCCAATATTCCCCT 550
COX1_LsAP0_4 ATTACAAATTTACGGTGCTTGGGACTTTTAGTGGGGCAAATGCCAATATTCCCCT 550
COX1_LsVP0_1 ATTACAAATTTACGGTGCTTGGGACTTTTAGTGGGGCAAATGCCAATATTCCCCT 550
COX1_LsVP0_2 ATTACAAATTTACGGTGCTTGGGACTTTTAGTGGGGCAAATGCCAATATTTCCCT 550
COX1_LsVP0_3 ATTACAAATTTACGGTGCTTGGGACTTTTAGTGGGGCAAATGCCAATATTCCCCT 550
COX1_LsVP0_4 ATTACAAATTTACGGTGCTTGGGACTTTTAGTGGGGCAAATGCCAATATTCCCCT 550
COX1_LsVP0_5 ATTACAAATTTACGGTGCTTGGGACTTTTAGTGGGGCAAATGCCAATATTTCCCT 550
COX1_LsVP0_6 ATTACAAATTTACGGTGCTTGGGACTTTTAGTGGGGCAAATGCCAATATTCCCCT 550
COX1_LsVP0_7 ATTACAAATTTACGGTGCTTGGGACTTTTAGTGGGGCAAATGCCAATATTCCCCT 550
COX1_LsF2S_1 ATTACAAATTTACGGTGCTTGGGACTTTTAGTGGGGCAAATGCCAATATTCCCCT 550
COX1_LsF2S_2 ATTACAAATTTACGGTGCTTGGGACTTTTAGTGGGGCAAATGCCAATATTCCCCT 550
COX1_LsF2S_3 ATTACAAATTTACGGTGCTTGGGACTTTTAGTGGGGCAAATGCCAATATTCCCCT 550
COX1_LsF2S_4 ATTACAAATTTACGGTGCTTGGGACTTTTAGTGGGGCAAATGCCAATATTCCCCT 550
COX1_LsF2S_5 ATTACAAATTTACGGTGCTTGGGACTTTTAGTGGGGCAAATGCCAATATTCCCCT 550
COX1_LsF2R_1 ATTACAAATTTACGGTGCTTGGGACTTTTAGTGGGGCAAATGCCAATATTCCCCT 550
COX1_LsF2R_2 ATTACAAATTTACGGTGCTTGGGACTTTTAGTGGGGCAAATGCCAATATTCCCCT 550
COX1_LsF2R_3 ATTACAAATTTACGGTGCTTGGGACTTTTAGTGGGGCAAATGCCAATATTCCCCT 550
COX1_LsF2R_4 ATTACAAATTTACGGTGCTTGGGACTTTTAGTGGGGCAAATGCCAATATTCCCCT 550
COX1_LsF2R_5 ATTACAAATTTACGGTGCTTGGGACTTTTAGTGGGGCAAATGCCAATATTCCCCT 550
************************************************** ****
COX1_R_consensus GATCCGTTTTAATTACTGCTGTGCTTTTACTCTTGTCTTTACCAGTGTTAGCGGG 605
COX1_S_consensus GATCCGTTTTAATCACTGCTGTGCTTTTACTCTTGTCTTTACCAGTGTTAGCGGG 605
COX1_AY625897.1 GATCCGTTTTAATCACTGCTGTGCTTTTACTCTTGTCTTTACCAGTGTTAGCGGG 605
COX1_LsA2013_1 GATCCGTTTTAATCACTGCTGTGCTTTTACTCTTGTCTTTACCAGTGTTAGCGGG 605
COX1_LsA2013_2 GATCCGTTTTAATCACTGCTGTGCTTTTACTCTTGTCTTTACCAGTGTTAGCGGG 605
COX1_LsA2013_3 GATCCGTTTTAATCACTGCTGTGCTTTTACTCTTGTCTTTACCAGTGTTAGCGGG 605
COX1_LsA2013_4 GATCCGTTTTAATCACTGCTGTGCTTTTACTCTTGTCTTTACCAGTGTTAGCGGG 605
COX1_LsV2013_1 GATCCGTTTTAATTACTGCTGTGCTTTTACTCTTGTCTTTACCAGTGTTAGCGGG 605
COX1_LsV2013_2 GATCCGTTTTAATTACTGCTGTGCTTTTACTCTTGTCTTTACCAGTGTTAGCGGG 605
COX1_LsV2013_3 GATCCGTTTTAATTACTGCTGTGCTTTTACTCTTGTCTTTACCAGTGTTAGCGGG 605
COX1_LsV2013_4 GATCCGTTTTAATTACTGCTGTGCTTTTACTCTTGTCTTTACCAGTGTTAGCGGG 605
COX1_LsV2013_5 GATCCGTTTTAATTACTGCTGTGCTTTTACTCTTGTCTTTACCAGTGTTAGCGGG 605
COX1_LsAP0_1 GATCCGTTTTAATCACTGCTGTGCTTTTACTCTTGTCTTTACCAGTGTTAGCGGG 605
COX1_LsAP0_2 GATCCGTTTTAATCACTGCTGTGCTTTTACTCTTGTCTTTACCAGTGTTAGCGGG 605
COX1_LsAP0_3 GATCCGTTTTAATTACTGCTGTGCTTTTACTCTTGTCTTTACCAGTGTTAGCGGG 605
COX1_LsAP0_4 GATCCGTTTTAATCACTGCTGTGCTTTTACTCTTGTCTTTACCAGTGTTAGCGGG 605
COX1_LsVP0_1 GATCCGTTTTAATTACTGCTGTGCTTTTACTCTTGTCTTTACCAGTGTTAGCGGG 605
COX1_LsVP0_2 GATCCGTTTTAATCACTGCTGTGCTTTTACTCTTGTCTTTACCAGTGTTAGCGGG 605
COX1_LsVP0_3 GATCCGTTTTAATTACTGCTGTGCTTTTACTCTTGTCTTTACCAGTGTTAGCGGG 605
COX1_LsVP0_4 GATCCGTTTTAATTACTGCTGTGCTTTTACTCTTGTCTTTACCAGTGTTAGCGGG 605
COX1_LsVP0_5 GATCCGTTTTAATCACTGCTGTGCTTTTACTCTTGTCTTTACCAGTGTTAGCGGG 605
COX1_LsVP0_6 GATCCGTTTTAATTACTGCTGTGCTTTTACTCTTGTCTTTACCAGTGTTAGCGGG 605
COX1_LsVP0_7 GATCCGTTTTAATCACTGCTGTGCTTTTACTCTTGTCTTTACCAGTGTTAGCGGG 605
COX1_LsF2S_1 GATCCGTTTTAATCACTGCTGTGCTTTTACTCTTGTCTTTACCAGTGTTAGCGGG 605
COX1_LsF2S_2 GATCCGTTTTAATCACTGCTGTGCTTTTACTCTTGTCTTTACCAGTGTTAGCGGG 605
COX1_LsF2S_3 GATCCGTTTTAATCACTGCTGTGCTTTTACTCTTGTCTTTACCAGTGTTAGCGGG 605
COX1_LsF2S_4 GATCCGTTTTAATCACTGCTGTGCTTTTACTCTTGTCTTTACCAGTGTTAGCGGG 605
COX1_LsF2S_5 GATCCGTTTTAATCACTGCTGTGCTTTTACTCTTGTCTTTACCAGTGTTAGCGGG 605
COX1_LsF2R_1 GATCCGTTTTAATTACTGCTGTGCTTTTACTCTTGTCTTTACCAGTGTTAGCGGG 605
COX1_LsF2R_2 GATCCGTTTTAATTACTGCTGTGCTTTTACTCTTGTCTTTACCAGTGTTAGCGGG 605
COX1_LsF2R_3 GATCCGTTTTAATTACTGCTGTGCTTTTACTCTTGTCTTTACCAGTGTTAGCGGG 605
COX1_LsF2R_4 GATCCGTTTTAATTACTGCTGTGCTTTTACTCTTGTCTTTACCAGTGTTAGCGGG 605
COX1_LsF2R_5 GATCCGTTTTAATTACTGCTGTGCTTTTACTCTTGTCTTTACCAGTGTTAGCGGG 605
************* *****************************************
COX1_R_consensus AGCAATTACTATACTTCTTACTGATCGAAATTTAAATACAACTTTTTTTGACCCT 660
COX1_S_consensus AGCAATTACTATACTTCTTACTGATCGAAATTTAAATACAACTTTTTTTGACCCT 660
COX1_AY625897.1 AGCAATTACTATACTTCTTACTGATCGAAATTTAAATACAACTTTTTTTGACCCT 660
COX1_LsA2013_1 AGCAATTACTATACTTCTTACTGATCGAAATTTAAATACAACTTTTTTTGACCCT 660
COX1_LsA2013_2 AGCAATTACTATACTTCTTACTGATCGAAATTTAAATACAACTTTTTTTGACCCT 660
COX1_LsA2013_3 AGCAATTACTATACTTCTTACTGATCGAAATTTAAATACAACTTTTTTTGACCCT 660
COX1_LsA2013_4 AGCAATTACTATACTTCTTACTGATCGAAATTTAAATACAACTTTTTTTGACCCT 660
COX1_LsV2013_1 AGCAATTACTATACTTCTTACTGATCGAAATTTAAATACAACTTTTTTTGACCCT 660
COX1_LsV2013_2 AGCAATTACTATACTTCTTACTGATCGAAATTTAAATACAACTTTTTTTGACCCT 660
COX1_LsV2013_3 AGCAATTACTATACTTCTTACTGATCGAAATTTAAATACAACTTTTTTTGACCCT 660
COX1_LsV2013_4 AGCAATTACTATACTTCTTACTGATCGAAATTTAAATACAACTTTTTTTGACCCT 660
COX1_LsV2013_5 AGCAATTACTATACTTCTTACTGATCGAAATTTAAATACAACTTTTTTTGACCCT 660
COX1_LsAP0_1 AGCAATTACTATACTTCTTACTGATCGAAATTTAAATACAACTTTTTTTGACCCT 660
COX1_LsAP0_2 AGCAATTACTATACTTCTTACTGATCGAAATTTAAATACAACTTTTTTTGACCCT 660
COX1_LsAP0_3 AGCAATTACTATACTTCTTACTGATCGAAATTTAAATACAACTTTTTTTGACCCT 660
COX1_LsAP0_4 AGCAATTACTATACTTCTTACTGATCGAAATTTAAATACAACTTTTTTTGACCCT 660
COX1_LsVP0_1 AGCAATTACTATACTTCTTACTGATCGAAATTTAAATACAACTTTTTTTGACCCT 660
COX1_LsVP0_2 AGCAATTACTATACTTCTTACTGATCGAAATTTAAATACAACTTTTTTTGACCCT 660
COX1_LsVP0_3 AGCAATTACTATACTTCTTACTGATCGAAATTTAAATACAACTTTTTTTGACCCT 660
COX1_LsVP0_4 AGCAATTACTATACTTCTTACTGATCGAAATTTAAATACAACTTTTTTTGACCCT 660
COX1_LsVP0_5 AGCAATTACTATACTTCTTACTGATCGAAATTTAAATACAACTTTTTTTGACCCT 660
COX1_LsVP0_6 AGCAATTACTATACTTCTTACTGATCGAAATTTAAATACAACTTTTTTTGACCCT 660
COX1_LsVP0_7 AGCAATTACTATACTTCTTACTGATCGAAATTTAAATACAACTTTTTTTGACCCT 660
COX1_LsF2S_1 AGCAATTACTATACTTCTTACTGATCGAAATTTAAATACAACTTTTTTTGACCCT 660
COX1_LsF2S_2 AGCAATTACTATACTTCTTACTGATCGAAATTTAAATACAACTTTTTTTGACCCT 660
COX1_LsF2S_3 AGCAATTACTATACTTCTTACTGATCGAAATTTAAATACAACTTTTTTTGACCCT 660
COX1_LsF2S_4 AGCAATTACTATACTTCTTACTGATCGAAATTTAAATACAACTTTTTTTGACCCT 660
COX1_LsF2S_5 AGCAATTACTATACTTCTTACTGATCGAAATTTAAATACAACTTTTTTTGACCCT 660
COX1_LsF2R_1 AGCAATTACTATACTTCTTACTGATCGAAATTTAAATACAACTTTTTTTGACCCT 660
COX1_LsF2R_2 AGCAATTACTATACTTCTTACTGATCGAAATTTAAATACAACTTTTTTTGACCCT 660
COX1_LsF2R_3 AGCAATTACTATACTTCTTACTGATCGAAATTTAAATACAACTTTTTTTGACCCT 660
COX1_LsF2R_4 AGCAATTACTATACTTCTTACTGATCGAAATTTAAATACAACTTTTTTTGACCCT 660
COX1_LsF2R_5 AGCAATTACTATACTTCTTACTGATCGAAATTTAAATACAACTTTTTTTGACCCT 660
*******************************************************
COX1_R_consensus AGAGGTGGGGGGGATCCTATTTTATACCAGCATTTATTTTGATTTTTCGGGCACC 715
COX1_S_consensus AGAGGTGGAGGGGATCCCATTTTATATCAGCATTTATTTTGATTTTTCGGGCACC 715
COX1_AY625897.1 AGAGGTGGAGGGGACCCCATTTTATACCAGCATTTATTTTGATTTTTCGGGCACC 715
COX1_LsA2013_1 AGAGGTGGAGGGGATCCCATTTTATATCAGCATTTATTTTGATTTTTCGGGCACC 715
COX1_LsA2013_2 AGAGGTGGAGGGGATCCCATTTTATATCAGCATTTATTTTGATTTTTCGGGCACC 715
COX1_LsA2013_3 AGAGGTGGAGGGGATCCCATTTTATATCAGCATTTATTTTGATTTTTCGGGCACC 715
COX1_LsA2013_4 AGAGGTGGAGGGGATCCCATTTTATATCAGCATTTATTTTGATTTTTCGGGCACC 715
COX1_LsV2013_1 AGAGGTGGGGGGGATCCTATTTTATACCAGCATTTATTTTGATTTTTCGGGCACC 715
COX1_LsV2013_2 AGAGGTGGGGGGGATCCTATTTTATACCAGCATTTATTTTGATTTTTCGGGCACC 715
COX1_LsV2013_3 AGAGGTGGGGGGGATCCTATTTTATACCAGCATTTATTTTGATTTTTCGGGCACC 715
COX1_LsV2013_4 AGAGGTGGGGGGGATCCTATTTTATACCAGCATTTATTTTGATTTTTCGGGCACC 715
COX1_LsV2013_5 AGAGGTGGGGGGGATCCTATTTTATACCAGCATTTATTTTGATTTTTCGGGCACC 715
COX1_LsAP0_1 AGAGGTGGAGGGGATCCCATTTTATATCAGCATTTATTTTGATTTTTCGGGCACC 715
COX1_LsAP0_2 AGAGGTGGAGGGGATCCCATTTTATATCAGCATTTATTTTGATTTTTCGGGCACC 715
COX1_LsAP0_3 AGAGGTGGGGGGGATCCTATTTTATACCAGCATTTATTTTGATTTTTCGGGCACC 715
COX1_LsAP0_4 AGAGGTGGAGGGGATCCCATTTTATATCAGCATTTATTTTGATTTTTCGGGCACC 715
COX1_LsVP0_1 AGAGGTGGGGGGGATCCTATTTTATACCAGCATTTATTTTGATTTTTCGGGCACC 715
COX1_LsVP0_2 AGAGGTGGAGGGGACCCCATTTTATACCAGCATTTATTTTGATTTTTCGGGCACC 715
COX1_LsVP0_3 AGAGGTGGGGGGGATCCTATTTTATACCAGCATTTATTTTGATTTTTCGGGCACC 715
COX1_LsVP0_4 AGAGGTGGGGGGGATCCTATTTTATACCAGCATTTATTTTGATTTTTCGGGCACC 715
COX1_LsVP0_5 AGAGGTGGAGGGGACCCCATTTTATACCAGCATTTATTTTGATTTTTCGGGCACC 715
COX1_LsVP0_6 AGAGGTGGGGGGGATCCTATTTTATACCAGCATTTATTTTGATTTTTCGGGCACC 715
COX1_LsVP0_7 AGAGGTGGAGGGGATCCCATTTTATATCAGCATTTATTTTGATTTTTCGGGCACC 715
COX1_LsF2S_1 AGAGGTGGAGGGGATCCCATTTTATATCAGCATTTATTTTGATTTTTCGGGCACC 715
COX1_LsF2S_2 AGAGGTGGAGGGGATCCCATTTTATATCAGCATTTATTTTGATTTTTCGGGCACC 715
COX1_LsF2S_3 AGAGGTGGAGGGGATCCCATTTTATATCAGCATTTATTTTGATTTTTCGGGCACC 715
COX1_LsF2S_4 AGAGGTGGAGGGGATCCCATTTTATATCAGCATTTATTTTGATTTTTCGGGCACC 715
COX1_LsF2S_5 AGAGGTGGAGGGGATCCCATTTTATATCAGCATTTATTTTGATTTTTCGGGCACC 715
COX1_LsF2R_1 AGAGGTGGGGGGGATCCTATTTTATACCAGCATTTATTTTGATTTTTCGGGCACC 715
COX1_LsF2R_2 AGAGGTGGGGGGGATCCTATTTTATACCAGCATTTATTTTGATTTTTCGGGCACC 715
COX1_LsF2R_3 AGAGGTGGGGGGGATCCTATTTTATACCAGCATTTATTTTGATTTTTCGGGCACC 715
COX1_LsF2R_4 AGAGGTGGGGGGGATCCTATTTTATACCAGCATTTATTTTGATTTTTCGGGCACC 715
COX1_LsF2R_5 AGAGGTGGGGGGGATCCTATTTTATACCAGCATTTATTTTGATTTTTCGGGCACC 715
******** ***** ** ******** ****************************
COX1_R_consensus CTGAAGTTTATATTCTAATTCTTCCAGGGTTTGGGTTAATCTCTCAGATTATTAC 770
COX1_S_consensus CTGAAGTTTATATTCTAATTCTTCCAGGGTTTGGATTAATCTCTCAGATTATTAC 770
COX1_AY625897.1 CTGAAGTTTATATTCTAATTCTTCCAGGGTTTGGATTAATCTCTCAGATTATTAC 770
COX1_LsA2013_1 CTGAAGTTTATATTCTAATTCTTCCAGGGTTTGGATTAATCTCTCAGATTATTAC 770
COX1_LsA2013_2 CTGAAGTTTATATTCTAATTCTTCCAGGGTTTGGATTAATCTCTCAGATTATTAC 770
COX1_LsA2013_3 CTGAAGTTTATATTCTAATTCTTCCAGGGTTTGGATTAATCTCTCAGATTATTAC 770
COX1_LsA2013_4 CTGAAGTTTATATTCTAATTCTTCCAGGGTTTGGATTAATCTCTCAGATTATTAC 770
COX1_LsV2013_1 CTGAAGTTTATATTCTAATTCTTCCAGGGTTTGGGTTAATCTCTCAGATTATTAC 770
COX1_LsV2013_2 CTGAAGTTTATATTCTAATTCTTCCAGGGTTTGGGTTAATCTCTCAGATTATTAC 770
COX1_LsV2013_3 CTGAAGTTTATATTCTAATTCTTCCAGGGTTTGGGTTAATCTCTCAGATTATTAC 770
COX1_LsV2013_4 CTGAAGTTTATATTCTAATTCTTCCAGGGTTTGGGTTAATCTCTCAGATTATTAC 770
COX1_LsV2013_5 CTGAAGTTTATATTCTAATTCTTCCAGGGTTTGGGTTAATCTCTCAGATTATTAC 770
COX1_LsAP0_1 CTGAAGTTTATATTCTAATTCTTCCAGGGTTTGGATTAATCTCTCAGATTATTAC 770
COX1_LsAP0_2 CTGAAGTTTATATTCTAATTCTTCCAGGGTTTGGATTAATCTCTCAGATTATTAC 770
COX1_LsAP0_3 CTGAAGTTTATATTCTAATTCTTCCAGGGTTTGGGTTAATCTCTCAGATTATTAC 770
COX1_LsAP0_4 CTGAAGTTTATATTCTAATTCTTCCAGGGTTTGGATTAATCTCTCAGATTATTAC 770
COX1_LsVP0_1 CTGAAGTTTATATTCTAATTCTTCCAGGGTTTGGGTTAATCTCTCAGATTATTAC 770
COX1_LsVP0_2 CTGAAGTTTATATTCTAATTCTTCCAGGGTTTGGATTAATCTCTCAGATTATTAC 770
COX1_LsVP0_3 CTGAAGTTTATATTCTAATTCTTCCAGGGTTTGGGTTAATCTCTCAGATTATTAC 770
COX1_LsVP0_4 CTGAAGTTTATATTCTAATTCTTCCAGGGTTTGGGTTAATCTCTCAGATTATTAC 770
COX1_LsVP0_5 CTGAAGTTTATATTCTAATTCTTCCAGGGTTTGGATTAATCTCTCAGATTATTAC 770
COX1_LsVP0_6 CTGAAGTTTATATTCTAATTCTTCCAGGGTTTGGGTTAATCTCTCAGATTATTAC 770
COX1_LsVP0_7 CTGAAGTTTATATTCTAATTCTTCCAGGGTTTGGATTAATCTCTCAGATTATTAC 770
COX1_LsF2S_1 CTGAAGTTTATATTCTAATTCTTCCAGGGTTTGGATTAATCTCTCAGATTATTAC 770
COX1_LsF2S_2 CTGAAGTTTATATTCTAATTCTTCCAGGGTTTGGATTAATCTCTCAGATTATTAC 770
COX1_LsF2S_3 CTGAAGTTTATATTCTAATTCTTCCAGGGTTTGGATTAATCTCTCAGATTATTAC 770
COX1_LsF2S_4 CTGAAGTTTATATTCTAATTCTTCCAGGGTTTGGATTAATCTCTCAGATTATTAC 770
COX1_LsF2S_5 CTGAAGTTTATATTCTAATTCTTCCAGGGTTTGGATTAATCTCTCAGATTATTAC 770
COX1_LsF2R_1 CTGAAGTTTATATTCTAATTCTTCCAGGGTTTGGGTTAATCTCTCAGATTATTAC 770
COX1_LsF2R_2 CTGAAGTTTATATTCTAATTCTTCCAGGGTTTGGGTTAATCTCTCAGATTATTAC 770
COX1_LsF2R_3 CTGAAGTTTATATTCTAATTCTTCCAGGGTTTGGGTTAATCTCTCAGATTATTAC 770
COX1_LsF2R_4 CTGAAGTTTATATTCTAATTCTTCCAGGGTTTGGGTTAATCTCTCAGATTATTAC 770
COX1_LsF2R_5 CTGAAGTTTATATTCTAATTCTTCCAGGGTTTGGGTTAATCTCTCAGATTATTAC 770
********************************** ********************
COX1_R_consensus CCAAGAAACTTGTAAAGATGAGGCTTTTGGTTCGCTTGGTATAATTTATGCAATA 825
COX1_S_consensus CCAAGAAACTTGTAAAGATGAGGCTTTTGGTTCGCTTGGTATAATTTATGCAATA 825
COX1_AY625897.1 CCAAGAAACTTGTAAAGATGAGGCTTTTGGTTCGCTTGGTATAATTTATGCAATA 825
COX1_LsA2013_1 CCAAGAAACTTGTAAAGATGAGGCTTTTGGTTCGCTTGGTATAATTTATGCAATA 825
COX1_LsA2013_2 CCAAGAAACTTGTAAAGATGAGGCTTTTGGTTCGCTTGGTATAATTTATGCAATA 825
COX1_LsA2013_3 CCAAGAAACTTGTAAAGATGAGGCTTTTGGTTCGCTTGGTATAATTTATGCAATA 825
COX1_LsA2013_4 CCAAGAAACTTGTAAAGATGAGGCTTTTGGTTCGCTTGGTATAATTTATGCAATA 825
COX1_LsV2013_1 CCAAGAAACTTGTAAAGATGAGGCTTTTGGTTCGCTTGGTATAATTTATGCAATA 825
COX1_LsV2013_2 CCAAGAAACTTGTAAAGATGAGGCTTTTGGTTCGCTTGGTATAATTTATGCAATA 825
COX1_LsV2013_3 CCAAGAAACTTGTAAAGATGAGGCTTTTGGTTCGCTTGGTATAATTTATGCAATA 825
COX1_LsV2013_4 CCAAGAAACTTGTAAAGATGAGGCTTTTGGTTCGCTTGGTATAATTTATGCAATA 825
COX1_LsV2013_5 CCAAGAAACTTGTAAAGATGAGGCTTTTGGTTCGCTTGGTATAATTTATGCAATA 825
COX1_LsAP0_1 CCAAGAAACTTGTAAAGATGAGGCTTTTGGTTCGCTTGGTATAATTTATGCAATA 825
COX1_LsAP0_2 CCAAGAAACTTGTAAAGATGAGGCTTTTGGTTCGCTTGGTATAATTTATGCAATA 825
COX1_LsAP0_3 CCAAGAAACTTGTAAAGATGAGGCTTTTGGTTCGCTTGGTATAATTTATGCAATA 825
COX1_LsAP0_4 CCAAGAAACTTGTAAAGATGAGGCTTTTGGTTCGCTTGGTATAATTTATGCAATA 825
COX1_LsVP0_1 CCAAGAAACTTGTAAAGATGAGGCTTTTGGTTCGCTTGGTATAATTTATGCAATA 825
COX1_LsVP0_2 CCAAGAAACTTGTAAAGATGAGGCTTTTGGTTCGCTTGGTATAATTTATGCAATA 825
COX1_LsVP0_3 CCAAGAAACTTGTAAAGATGAGGCTTTTGGTTCGCTTGGTATAATTTATGCAATA 825
COX1_LsVP0_4 CCAAGAAACTTGTAAAGATGAGGCTTTTGGTTCGCTTGGTATAATTTATGCAATA 825
COX1_LsVP0_5 CCAAGAAACTTGTAAAGATGAGGCTTTTGGTTCGCTTGGTATAATTTATGCAATA 825
COX1_LsVP0_6 CCAAGAAACTTGTAAAGATGAGGCTTTTGGTTCGCTTGGTATAATTTATGCAATA 825
COX1_LsVP0_7 CCAAGAAACTTGTAAAGATGAGGCTTTTGGTTCGCTTGGTATAATTTATGCAATA 825
COX1_LsF2S_1 CCAAGAAACTTGTAAAGATGAGGCTTTTGGTTCGCTTGGTATAATTTATGCAATA 825
COX1_LsF2S_2 CCAAGAAACTTGTAAAGATGAGGCTTTTGGTTCGCTTGGTATAATTTATGCAATA 825
COX1_LsF2S_3 CCAAGAAACTTGTAAAGATGAGGCTTTTGGTTCGCTTGGTATAATTTATGCAATA 825
COX1_LsF2S_4 CCAAGAAACTTGTAAAGATGAGGCTTTTGGTTCGCTTGGTATAATTTATGCAATA 825
COX1_LsF2S_5 CCAAGAAACTTGTAAAGATGAGGCTTTTGGTTCGCTTGGTATAATTTATGCAATA 825
COX1_LsF2R_1 CCAAGAAACTTGTAAAGATGAGGCTTTTGGTTCGCTTGGTATAATTTATGCAATA 825
COX1_LsF2R_2 CCAAGAAACTTGTAAAGATGAGGCTTTTGGTTCGCTTGGTATAATTTATGCAATA 825
COX1_LsF2R_3 CCAAGAAACTTGTAAAGATGAGGCTTTTGGTTCGCTTGGTATAATTTATGCAATA 825
COX1_LsF2R_4 CCAAGAAACTTGTAAAGATGAGGCTTTTGGTTCGCTTGGTATAATTTATGCAATA 825
COX1_LsF2R_5 CCAAGAAACTTGTAAAGATGAGGCTTTTGGTTCGCTTGGTATAATTTATGCAATA 825
*******************************************************
COX1_R_consensus GTAGCAATTGGAGTATTGGGGTTTATTGTTTGAGCTCATCACATGTTTACAGTTG 880
COX1_S_consensus GTAGCAATTGGAGTATTGGGATTTATTGTTTGAGCTCATCACATGTTTACAGTTG 880
COX1_AY625897.1 GTAGCAATTGGAGTATTGGGATTTATTGTTTGAGCTCATCACATGTTTACAGTTG 880
COX1_LsA2013_1 GTAGCAATTGGAGTATTGGGATTTATTGTTTGAGCTCATCACATGTTTACAGTTG 880
COX1_LsA2013_2 GTAGCAATTGGAGTATTGGGATTTATTGTTTGAGCTCATCACATGTTTACAGTTG 880
COX1_LsA2013_3 GTAGCAATTGGAGTATTGGGATTTATTGTTTGAGCTCATCACATGTTTACAGTTG 880
COX1_LsA2013_4 GTAGCAATTGGAGTATTGGGATTTATTGTTTGAGCTCATCACATGTTTACAGTTG 880
COX1_LsV2013_1 GTAGCAATTGGAGTATTGGGGTTTATTGTTTGAGCTCATCACATGTTTACAGTTG 880
COX1_LsV2013_2 GTAGCAATTGGAGTATTGGGGTTTATTGTTTGAGCTCATCACATGTTTACAGTTG 880
COX1_LsV2013_3 GTAGCAATTGGAGTATTGGGGTTTATTGTTTGAGCTCATCACATGTTTACAGTTG 880
COX1_LsV2013_4 GTAGCAATTGGAGTATTGGGGTTTATTGTTTGAGCTCATCACATGTTTACAGTTG 880
COX1_LsV2013_5 GTAGCAATTGGAGTATTGGGGTTTATTGTTTGAGCTCATCACATGTTTACAGTTG 880
COX1_LsAP0_1 GTAGCAATTGGAGTATTGGGATTTATTGTTTGAGCTCATCACATGTTTACAGTTG 880
COX1_LsAP0_2 GTAGCAATTGGAGTATTGGGATTTATTGTTTGAGCTCATCACATGTTTACAGTTG 880
COX1_LsAP0_3 GTAGCAATTGGAGTATTGGGGTTTATTGTTTGAGCTCATCACATGTTTACAGTTG 880
COX1_LsAP0_4 GTAGCAATTGGAGTATTGGGATTTATTGTTTGAGCTCATCACATGTTTACAGTTG 880
COX1_LsVP0_1 GTAGCAATTGGAGTATTGGGGTTTATTGTTTGAGCTCATCACATGTTTACAGTTG 880
COX1_LsVP0_2 GTAGCAATTGGAGTATTGGGATTTATTGTTTGAGCTCATCACATGTTTACAGTTG 880
COX1_LsVP0_3 GTAGCAATTGGAGTATTGGGGTTTATTGTTTGAGCTCATCACATGTTTACAGTTG 880
COX1_LsVP0_4 GTAGCAATTGGAGTATTGGGGTTTATTGTTTGAGCTCATCACATGTTTACAGTTG 880
COX1_LsVP0_5 GTAGCAATTGGAGTATTGGGATTTATTGTTTGAGCTCATCACATGTTTACAGTTG 880
COX1_LsVP0_6 GTAGCAATTGGAGTATTGGGGTTTATTGTTTGAGCTCATCACATGTTTACAGTTG 880
COX1_LsVP0_7 GTAGCAATTGGAGTATTGGGATTTATTGTTTGAGCTCATCACATGTTTACAGTTG 880
COX1_LsF2S_1 GTAGCAATTGGAGTATTGGGATTTATTGTTTGAGCTCATCACATGTTTACAGTTG 880
COX1_LsF2S_2 GTAGCAATTGGAGTATTGGGATTTATTGTTTGAGCTCATCACATGTTTACAGTTG 880
COX1_LsF2S_3 GTAGCAATTGGAGTATTGGGATTTATTGTTTGAGCTCATCACATGTTTACAGTTG 880
COX1_LsF2S_4 GTAGCAATTGGAGTATTGGGATTTATTGTTTGAGCTCATCACATGTTTACAGTTG 880
COX1_LsF2S_5 GTAGCAATTGGAGTATTGGGATTTATTGTTTGAGCTCATCACATGTTTACAGTTG 880
COX1_LsF2R_1 GTAGCAATTGGAGTATTGGGGTTTATTGTTTGAGCTCATCACATGTTTACAGTTG 880
COX1_LsF2R_2 GTAGCAATTGGAGTATTGGGGTTTATTGTTTGAGCTCATCACATGTTTACAGTTG 880
COX1_LsF2R_3 GTAGCAATTGGAGTATTGGGGTTTATTGTTTGAGCTCATCACATGTTTACAGTTG 880
COX1_LsF2R_4 GTAGCAATTGGAGTATTGGGGTTTATTGTTTGAGCTCATCACATGTTTACAGTTG 880
COX1_LsF2R_5 GTAGCAATTGGAGTATTGGGGTTTATTGTTTGAGCTCATCACATGTTTACAGTTG 880
******************** **********************************
COX1_R_consensus GGTTAGACTCAGACACTCGAGCGTATTTTACGGCAGCCACTATAGTAATTGCTAT 935
COX1_S_consensus GGTTAGACTCAGACACTCGAGCGTATTTTACGGCAGCCACTATAGTAATTGCTAT 935
COX1_AY625897.1 GGTTAGACTCAGACACTCGAGCGTATTTTACGGCAGCCACTATAGTAATTGCTAT 935
COX1_LsA2013_1 GGTTAGACTCAGACACTCGAGCGTATTTTACGGCAGCCACTATAGTAATTGCTAT 935
COX1_LsA2013_2 GGTTAGACTCAGACACTCGAGCGTATTTTACGGCAGCCACTATAGTAATTGCTAT 935
COX1_LsA2013_3 GGTTAGACTCAGACACTCGAGCGTATTTTACGGCAGCCACTATAGTAATTGCTAT 935
COX1_LsA2013_4 GGTTAGACTCAGACACTCGAGCGTATTTTACGGCAGCCACTATAGTAATTGCTAT 935
COX1_LsV2013_1 GGTTAGACTCAGACACTCGAGCGTATTTTACGGCAGCCACTATAGTAATTGCTAT 935
COX1_LsV2013_2 GGTTAGACTCAGACACTCGAGCGTATTTTACGGCAGCCACTATAGTAATTGCTAT 935
COX1_LsV2013_3 GGTTAGACTCAGACACTCGAGCGTATTTTACGGCAGCCACTATAGTAATTGCTAT 935
COX1_LsV2013_4 GGTTAGACTCAGACACTCGAGCGTATTTTACGGCAGCCACTATAGTAATTGCTAT 935
COX1_LsV2013_5 GGTTAGACTCAGACACTCGAGCGTATTTTACGGCAGCCACTATAGTAATTGCTAT 935
COX1_LsAP0_1 GGTTAGACTCAGACACTCGAGCGTATTTTACGGCAGCCACTATAGTAATTGCTAT 935
COX1_LsAP0_2 GGTTAGACTCAGACACTCGAGCGTATTTTACGGCAGCCACTATAGTAATTGCTAT 935
COX1_LsAP0_3 GGTTAGACTCAGACACTCGAGCGTATTTTACGGCAGCCACTATAGTAATTGCTAT 935
COX1_LsAP0_4 GGTTAGACTCAGACACTCGAGCGTATTTTACGGCAGCCACTATAGTAATTGCTAT 935
COX1_LsVP0_1 GGTTAGACTCAGACACTCGAGCGTATTTTACGGCAGCCACTATAGTAATTGCTAT 935
COX1_LsVP0_2 GGTTAGACTCAGACACTCGAGCGTATTTTACGGCAGCCACTATAGTAATTGCTAT 935
COX1_LsVP0_3 GGTTAGACTCAGACACTCGAGCGTATTTTACGGCAGCCACTATAGTAATTGCTAT 935
COX1_LsVP0_4 GGTTAGACTCAGACACTCGAGCGTATTTTACGGCAGCCACTATAGTAATTGCTAT 935
COX1_LsVP0_5 GGTTAGACTCAGACACTCGAGCGTATTTTACGGCAGCCACTATAGTAATTGCTAT 935
COX1_LsVP0_6 GGTTAGACTCAGACACTCGAGCGTATTTTACGGCAGCCACTATAGTAATTGCTAT 935
COX1_LsVP0_7 GGTTAGACTCAGACACTCGAGCGTATTTTACGGCAGCCACTATAGTAATTGCTAT 935
COX1_LsF2S_1 GGTTAGACTCAGACACTCGAGCGTATTTTACGGCAGCCACTATAGTAATTGCTAT 935
COX1_LsF2S_2 GGTTAGACTCAGACACTCGAGCGTATTTTACGGCAGCCACTATAGTAATTGCTAT 935
COX1_LsF2S_3 GGTTAGACTCAGACACTCGAGCGTATTTTACGGCAGCCACTATAGTAATTGCTAT 935
COX1_LsF2S_4 GGTTAGACTCAGACACTCGAGCGTATTTTACGGCAGCCACTATAGTAATTGCTAT 935
COX1_LsF2S_5 GGTTAGACTCAGACACTCGAGCGTATTTTACGGCAGCCACTATAGTAATTGCTAT 935
COX1_LsF2R_1 GGTTAGACTCAGACACTCGAGCGTATTTTACGGCAGCCACTATAGTAATTGCTAT 935
COX1_LsF2R_2 GGTTAGACTCAGACACTCGAGCGTATTTTACGGCAGCCACTATAGTAATTGCTAT 935
COX1_LsF2R_3 GGTTAGACTCAGACACTCGAGCGTATTTTACGGCAGCCACTATAGTAATTGCTAT 935
COX1_LsF2R_4 GGTTAGACTCAGACACTCGAGCGTATTTTACGGCAGCCACTATAGTAATTGCTAT 935
COX1_LsF2R_5 GGTTAGACTCAGACACTCGAGCGTATTTTACGGCAGCCACTATAGTAATTGCTAT 935
*******************************************************
COX1_R_consensus CCCTACAGGGATTAAAGTATTTAGTTGATTAGGGACTTTATATGGAAGTAAGATT 990
COX1_S_consensus CCCTACAGGGATTAAAGTATTTAGTTGATTAGGGACTTTATATGGAAGTAAGATT 990
COX1_AY625897.1 CCCTACAGGGATTAAAGTATTTAGTTGATTAGGGACTTTATATGGAAGTAAGATT 990
COX1_LsA2013_1 CCCTACAGGGATTAAAGTATTTAGTTGATTAGGGACTTTATATGGAAGTAAGATT 990
COX1_LsA2013_2 CCCTACAGGGATTAAAGTATTTAGTTGATTAGGGACTTTATATGGAAGTAAGATT 990
COX1_LsA2013_3 CCCTACAGGGATTAAAGTATTTAGTTGATTAGGGACTTTATATGGAAGTAAGATT 990
COX1_LsA2013_4 CCCTACAGGGATTAAAGTATTTAGTTGATTAGGGACTTTATATGGAAGTAAGATT 990
COX1_LsV2013_1 CCCTACAGGGATTAAAGTATTTAGTTGATTAGGGACTTTATATGGAAGTAAGATT 990
COX1_LsV2013_2 CCCTACAGGGATTAAAGTATTTAGTTGATTAGGGACTTTATATGGAAGTAAGATT 990
COX1_LsV2013_3 CCCTACAGGGATTAAAGTATTTAGTTGATTAGGGACTTTATATGGAAGTAAGATT 990
COX1_LsV2013_4 CCCTACAGGGATTAAAGTATTTAGTTGATTAGGGACTTTATATGGAAGTAAGATT 990
COX1_LsV2013_5 CCCTACAGGGATTAAAGTATTTAGTTGATTAGGGACTTTATATGGAAGTAAGATT 990
COX1_LsAP0_1 CCCTACAGGGATTAAAGTATTTAGTTGATTAGGGACTTTATATGGAAGTAAGATT 990
COX1_LsAP0_2 CCCTACAGGGATTAAAGTATTTAGTTGATTAGGGACTTTATATGGAAGTAAGATT 990
COX1_LsAP0_3 CCCTACAGGGATTAAAGTATTTAGTTGATTAGGGACTTTATATGGAAGTAAGATT 990
COX1_LsAP0_4 CCCTACAGGGATTAAAGTATTTAGTTGATTAGGGACTTTATATGGAAGTAAGATT 990
COX1_LsVP0_1 CCCTACAGGGATTAAAGTATTTAGTTGATTAGGGACTTTATATGGAAGTAAGATT 990
COX1_LsVP0_2 CCCTACAGGGATTAAAGTATTTAGTTGATTAGGGACTTTATATGGAAGTAAGATT 990
COX1_LsVP0_3 CCCTACAGGGATTAAAGTATTTAGTTGATTAGGGACTTTATATGGAAGTAAGATT 990
COX1_LsVP0_4 CCCTACAGGGATTAAAGTATTTAGTTGATTAGGGACTTTATATGGAAGTAAGATT 990
COX1_LsVP0_5 CCCTACAGGGATTAAAGTATTTAGTTGATTAGGGACTTTATATGGAAGTAAGATT 990
COX1_LsVP0_6 CCCTACAGGGATTAAAGTATTTAGTTGATTAGGGACTTTATATGGAAGTAAGATT 990
COX1_LsVP0_7 CCCTACAGGGATTAAAGTATTTAGTTGATTAGGGACTTTATATGGAAGTAAGATT 990
COX1_LsF2S_1 CCCTACAGGGATTAAAGTATTTAGTTGATTAGGGACTTTATATGGAAGTAAGATT 990
COX1_LsF2S_2 CCCTACAGGGATTAAAGTATTTAGTTGATTAGGGACTTTATATGGAAGTAAGATT 990
COX1_LsF2S_3 CCCTACAGGGATTAAAGTATTTAGTTGATTAGGGACTTTATATGGAAGTAAGATT 990
COX1_LsF2S_4 CCCTACAGGGATTAAAGTATTTAGTTGATTAGGGACTTTATATGGAAGTAAGATT 990
COX1_LsF2S_5 CCCTACAGGGATTAAAGTATTTAGTTGATTAGGGACTTTATATGGAAGTAAGATT 990
COX1_LsF2R_1 CCCTACAGGGATTAAAGTATTTAGTTGATTAGGGACTTTATATGGAAGTAAGATT 990
COX1_LsF2R_2 CCCTACAGGGATTAAAGTATTTAGTTGATTAGGGACTTTATATGGAAGTAAGATT 990
COX1_LsF2R_3 CCCTACAGGGATTAAAGTATTTAGTTGATTAGGGACTTTATATGGAAGTAAGATT 990
COX1_LsF2R_4 CCCTACAGGGATTAAAGTATTTAGTTGATTAGGGACTTTATATGGAAGTAAGATT 990
COX1_LsF2R_5 CCCTACAGGGATTAAAGTATTTAGTTGATTAGGGACTTTATATGGAAGTAAGATT 990
*******************************************************
COX1_R_consensus ATTTATACCCCCTCAATTTATTGGGTGGTAGGGTTTCTGTTTCTTTTTACAGTGG 1045
COX1_S_consensus ATTTATACCCCCTCAATTTATTGGGTGGTAGGGTTTCTGTTTCTTTTTACAGTGG 1045
COX1_AY625897.1 ATTTATACCCCCTCAATTTATTGGGTGGTAGGGTTTCTGTTTCTTTTTACAGTGG 1045
COX1_LsA2013_1 ATTTATACCCCCTCAATTTATTGGGTGGTAGGGTTTCTGTTTCTTTTTACAGTGG 1045
COX1_LsA2013_2 ATTTATACCCCCTCAATTTATTGGGTGGTAGGGTTTCTGTTTCTTTTTACAGTGG 1045
COX1_LsA2013_3 ATTTATACCCCCTCAATTTATTGGGTGGTAGGGTTTCTGTTTCTTTTTACAGTGG 1045
COX1_LsA2013_4 ATTTATACCCCCTCAATTTATTGGGTGGTAGGGTTTCTGTTTCTTTTTACAGTGG 1045
COX1_LsV2013_1 ATTTATACCCCCTCAATTTATTGGGTGGTAGGGTTTCTGTTTCTTTTTACAGTGG 1045
COX1_LsV2013_2 ATTTATACCCCCTCAATTTATTGGGTGGTAGGGTTTCTGTTTCTTTTTACAGTGG 1045
COX1_LsV2013_3 ATTTATACCCCCTCAATTTATTGGGTGGTAGGGTTTCTGTTTCTTTTTACAGTGG 1045
COX1_LsV2013_4 ATTTATACCCCCTCAATTTATTGGGTGGTAGGGTTTCTGTTTCTTTTTACAGTGG 1045
COX1_LsV2013_5 ATTTATACCCCCTCAATTTATTGGGTGGTAGGGTTTCTGTTTCTTTTTACAGTGG 1045
COX1_LsAP0_1 ATTTATACCCCCTCAATTTATTGGGTGGTAGGGTTTCTGTTTCTTTTTACAGTGG 1045
COX1_LsAP0_2 ATTTATACCCCCTCAATTTATTGGGTGGTAGGGTTTCTGTTTCTTTTTACAGTGG 1045
COX1_LsAP0_3 ATTTATACCCCCTCAATTTATTGGGTGGTAGGGTTTCTGTTTCTTTTTACAGTGG 1045
COX1_LsAP0_4 ATTTATACCCCCTCAATTTATTGGGTGGTAGGGTTTCTGTTTCTTTTTACAGTGG 1045
COX1_LsVP0_1 ATTTATACCCCCTCAATTTATTGGGTGGTAGGGTTTCTGTTTCTTTTTACAGTGG 1045
COX1_LsVP0_2 ATTTATACCCCCTCAATTTATTGGGTGGTAGGGTTTCTGTTTCTTTTTACAGTGG 1045
COX1_LsVP0_3 ATTTATACCCCCTCAATTTATTGGGTGGTAGGGTTTCTGTTTCTTTTTACAGTGG 1045
COX1_LsVP0_4 ATTTATACCCCCTCAATTTATTGGGTGGTAGGGTTTCTGTTTCTTTTTACAGTGG 1045
COX1_LsVP0_5 ATTTATACCCCCTCAATTTATTGGGTGGTAGGGTTTCTGTTTCTTTTTACAGTGG 1045
COX1_LsVP0_6 ATTTATACCCCCTCAATTTATTGGGTGGTAGGGTTTCTGTTTCTTTTTACAGTGG 1045
COX1_LsVP0_7 ATTTATACCCCCTCAATTTATTGGGTGGTAGGGTTTCTGTTTCTTTTTACAGTGG 1045
COX1_LsF2S_1 ATTTATACCCCCTCAATTTATTGGGTGGTAGGGTTTCTGTTTCTTTTTACAGTGG 1045
COX1_LsF2S_2 ATTTATACCCCCTCAATTTATTGGGTGGTAGGGTTTCTGTTTCTTTTTACAGTGG 1045
COX1_LsF2S_3 ATTTATACCCCCTCAATTTATTGGGTGGTAGGGTTTCTGTTTCTTTTTACAGTGG 1045
COX1_LsF2S_4 ATTTATACCCCCTCAATTTATTGGGTGGTAGGGTTTCTGTTTCTTTTTACAGTGG 1045
COX1_LsF2S_5 ATTTATACCCCCTCAATTTATTGGGTGGTAGGGTTTCTGTTTCTTTTTACAGTGG 1045
COX1_LsF2R_1 ATTTATACCCCCTCAATTTATTGGGTGGTAGGGTTTCTGTTTCTTTTTACAGTGG 1045
COX1_LsF2R_2 ATTTATACCCCCTCAATTTATTGGGTGGTAGGGTTTCTGTTTCTTTTTACAGTGG 1045
COX1_LsF2R_3 ATTTATACCCCCTCAATTTATTGGGTGGTAGGGTTTCTGTTTCTTTTTACAGTGG 1045
COX1_LsF2R_4 ATTTATACCCCCTCAATTTATTGGGTGGTAGGGTTTCTGTTTCTTTTTACAGTGG 1045
COX1_LsF2R_5 ATTTATACCCCCTCAATTTATTGGGTGGTAGGGTTTCTGTTTCTTTTTACAGTGG 1045
*******************************************************
COX1_R_consensus GAGGATTAACAGGTATTGTATTAGCTAACTCTGCCTTGGATATGACTTTGCATGA 1100
COX1_S_consensus GAGGATTAACAGGTATTGTATTAGCTAACTCTGCCTTGGATATGACTTTGCATGA 1100
COX1_AY625897.1 GAGGATTAACAGGTATTGTATTAGCTAACTCTGCCTTGGATATGACTTTGCATGA 1100
COX1_LsA2013_1 GAGGATTAACAGGTATTGTATTAGCTAACTCTGCCTTGGATATGACTTTGCATGA 1100
COX1_LsA2013_2 GAGGATTAACAGGTATTGTATTAGCTAACTCTGCCTTGGATATGACTTTGCATGA 1100
COX1_LsA2013_3 GAGGATTAACAGGTATTGTATTAGCTAACTCTGCCTTGGATATGACTTTGCATGA 1100
COX1_LsA2013_4 GAGGATTAACAGGTATTGTATTAGCTAACTCTGCCTTGGATATGACTTTGCATGA 1100
COX1_LsV2013_1 GAGGATTAACAGGTATTGTATTAGCTAACTCTGCCTTGGATATGACTTTGCATGA 1100
COX1_LsV2013_2 GAGGATTAACAGGTATTGTATTAGCTAACTCTGCCTTGGATATGACTTTGCATGA 1100
COX1_LsV2013_3 GAGGATTAACAGGTATTGTATTAGCTAACTCTGCCTTGGATATGACTTTGCATGA 1100
COX1_LsV2013_4 GAGGATTAACAGGTATTGTATTAGCTAACTCTGCCTTGGATATGACTTTGCATGA 1100
COX1_LsV2013_5 GAGGATTAACAGGTATTGTATTAGCTAACTCTGCCTTGGATATGACTTTGCATGA 1100
COX1_LsAP0_1 GAGGATTAACAGGTATTGTATTAGCTAACTCTGCCTTGGATATGACTTTGCATGA 1100
COX1_LsAP0_2 GAGGATTAACAGGTATTGTATTAGCTAACTCTGCCTTGGATATGACTTTGCATGA 1100
COX1_LsAP0_3 GAGGATTAACAGGTATTGTATTAGCTAACTCTGCCTTGGATATGACTTTGCATGA 1100
COX1_LsAP0_4 GAGGATTAACAGGTATTGTATTAGCTAACTCTGCCTTGGATATGACTTTGCATGA 1100
COX1_LsVP0_1 GAGGATTAACAGGTATTGTATTAGCTAACTCTGCCTTGGATATGACTTTGCATGA 1100
COX1_LsVP0_2 GAGGATTAACAGGTATTGTATTAGCTAACTCTGCCTTGGATATGACTTTGCATGA 1100
COX1_LsVP0_3 GAGGATTAACAGGTATTGTATTAGCTAACTCTGCCTTGGATATGACTTTGCATGA 1100
COX1_LsVP0_4 GAGGATTAACAGGTATTGTATTAGCTAACTCTGCCTTGGATATGACTTTGCATGA 1100
COX1_LsVP0_5 GAGGATTAACAGGTATTGTATTAGCTAACTCTGCCTTGGATATGACTTTGCATGA 1100
COX1_LsVP0_6 GAGGATTAACAGGTATTGTATTAGCTAACTCTGCCTTGGATATGACTTTGCATGA 1100
COX1_LsVP0_7 GAGGATTAACAGGTATTGTATTAGCTAACTCTGCCTTGGATATGACTTTGCATGA 1100
COX1_LsF2S_1 GAGGATTAACAGGTATTGTATTAGCTAACTCTGCCTTGGATATGACTTTGCATGA 1100
COX1_LsF2S_2 GAGGATTAACAGGTATTGTATTAGCTAACTCTGCCTTGGATATGACTTTGCATGA 1100
COX1_LsF2S_3 GAGGATTAACAGGTATTGTATTAGCTAACTCTGCCTTGGATATGACTTTGCATGA 1100
COX1_LsF2S_4 GAGGATTAACAGGTATTGTATTAGCTAACTCTGCCTTGGATATGACTTTGCATGA 1100
COX1_LsF2S_5 GAGGATTAACAGGTATTGTATTAGCTAACTCTGCCTTGGATATGACTTTGCATGA 1100
COX1_LsF2R_1 GAGGATTAACAGGTATTGTATTAGCTAACTCTGCCTTGGATATGACTTTGCATGA 1100
COX1_LsF2R_2 GAGGATTAACAGGTATTGTATTAGCTAACTCTGCCTTGGATATGACTTTGCATGA 1100
COX1_LsF2R_3 GAGGATTAACAGGTATTGTATTAGCTAACTCTGCCTTGGATATGACTTTGCATGA 1100
COX1_LsF2R_4 GAGGATTAACAGGTATTGTATTAGCTAACTCTGCCTTGGATATGACTTTGCATGA 1100
COX1_LsF2R_5 GAGGATTAACAGGTATTGTATTAGCTAACTCTGCCTTGGATATGACTTTGCATGA 1100
*******************************************************
COX1_R_consensus CACTTACTACGTAGTTGCCCACTTTCACTATGTTCTTAGAATAGGGGCAGTTTTT 1155
COX1_S_consensus CACTTACTATGTAGTTGCCCACTTTCACTATGTTCTTAGAATAGGAGCAGTTTTT 1155
COX1_AY625897.1 CACTTACTATGTAGTTGCCCACTTTCACTATGTTCTTAGAATAGGAGCAGTTTTT 1155
COX1_LsA2013_1 CACTTACTATGTAGTTGCCCACTTTCACTATGTTCTTAGAATAGGAGCAGTTTTT 1155
COX1_LsA2013_2 CACTTACTATGTAGTTGCCCACTTTCACTATGTTCTTAGAATAGGAGCAGTTTTT 1155
COX1_LsA2013_3 CACTTACTATGTAGTTGCCCACTTTCACTATGTTCTTAGAATAGGAGCAGTTTTT 1155
COX1_LsA2013_4 CACTTACTATGTAGTTGCCCACTTTCACTATGTTCTTAGAATAGGAGCAGTTTTT 1155
COX1_LsV2013_1 CACTTACTACGTAGTTGCCCACTTTCACTATGTTCTTAGAATAGGGGCAGTTTTT 1155
COX1_LsV2013_2 CACTTACTACGTAGTTGCCCACTTTCACTATGTTCTTAGAATAGGGGCAGTTTTT 1155
COX1_LsV2013_3 CACTTACTACGTAGTTGCCCACTTTCACTATGTTCTTAGAATAGGGGCAGTTTTT 1155
COX1_LsV2013_4 CACTTACTACGTAGTTGCCCACTTTCACTATGTTCTTAGAATAGGGGCAGTTTTT 1155
COX1_LsV2013_5 CACTTACTACGTAGTTGCCCACTTTCACTATGTTCTTAGAATAGGGGCAGTTTTT 1155
COX1_LsAP0_1 CACTTACTATGTAGTTGCCCACTTTCACTATGTTCTTAGAATAGGAGCAGTTTTT 1155
COX1_LsAP0_2 CACTTACTATGTAGTTGCCCACTTTCACTATGTTCTTAGAATAGGAGCAGTTTTT 1155
COX1_LsAP0_3 CACTTACTACGTAGTTGCCCACTTTCACTATGTTCTTAGAATAGGGGCAGTTTTT 1155
COX1_LsAP0_4 CACTTACTATGTAGTTGCCCACTTTCACTATGTTCTTAGAATAGGAGCAGTTTTT 1155
COX1_LsVP0_1 CACTTACTACGTAGTTGCCCACTTTCACTATGTTCTTAGAATAGGGGCAGTTTTT 1155
COX1_LsVP0_2 CACTTACTATGTAGTTGCCCACTTTCACTATGTTCTTAGAATAGGAGCAGTTTTT 1155
COX1_LsVP0_3 CACTTACTACGTAGTTGCCCACTTTCACTATGTTCTTAGAATAGGGGCAGTTTTT 1155
COX1_LsVP0_4 CACTTACTACGTAGTTGCCCACTTTCACTATGTTCTTAGAATAGGGGCAGTTTTT 1155
COX1_LsVP0_5 CACTTACTATGTAGTTGCCCACTTTCACTATGTTCTTAGAATAGGAGCAGTTTTT 1155
COX1_LsVP0_6 CACTTACTACGTAGTTGCCCACTTTCACTATGTTCTTAGAATAGGGGCAGTTTTT 1155
COX1_LsVP0_7 CACTTACTATGTAGTTGCCCACTTTCACTATGTTCTTAGAATAGGAGCAGTTTTT 1155
COX1_LsF2S_1 CACTTACTATGTAGTTGCCCACTTTCACTATGTTCTTAGAATAGGAGCAGTTTTT 1155
COX1_LsF2S_2 CACTTACTATGTAGTTGCCCACTTTCACTATGTTCTTAGAATAGGAGCAGTTTTT 1155
COX1_LsF2S_3 CACTTACTATGTAGTTGCCCACTTTCACTATGTTCTTAGAATAGGAGCAGTTTTT 1155
COX1_LsF2S_4 CACTTACTATGTAGTTGCCCACTTTCACTATGTTCTTAGAATAGGAGCAGTTTTT 1155
COX1_LsF2S_5 CACTTACTATGTAGTTGCCCACTTTCACTATGTTCTTAGAATAGGAGCAGTTTTT 1155
COX1_LsF2R_1 CACTTACTACGTAGTTGCCCACTTTCACTATGTTCTTAGAATAGGGGCAGTTTTT 1155
COX1_LsF2R_2 CACTTACTACGTAGTTGCCCACTTTCACTATGTTCTTAGAATAGGGGCAGTTTTT 1155
COX1_LsF2R_3 CACTTACTACGTAGTTGCCCACTTTCACTATGTTCTTAGAATAGGGGCAGTTTTT 1155
COX1_LsF2R_4 CACTTACTACGTAGTTGCCCACTTTCACTATGTTCTTAGAATAGGGGCAGTTTTT 1155
COX1_LsF2R_5 CACTTACTACGTAGTTGCCCACTTTCACTATGTTCTTAGAATAGGGGCAGTTTTT 1155
********* *********************************** *********
COX1_R_consensus GCCCTAATAGCGGGGTTCACTCACTGATACCCCCTTTTGACAGGTTTAAGAATGA 1210
COX1_S_consensus GCCCTAATAGCGGGGTTCACTCACTGATACCCCCTTTTGACAGGTTTAAGAATGA 1210
COX1_AY625897.1 GCCCTAATAGCGGGATTCACTCACTGATACCCCCTTTTGACAGGTTTAAGAATGA 1210
COX1_LsA2013_1 GCCCTAATAGCGGGGTTCACTCACTGATACCCCCTTTTGACAGGTTTAAGAATGA 1210
COX1_LsA2013_2 GCCCTAATAGCGGGGTTCACTCACTGATACCCCCTTTTGACAGGTTTAAGAATGA 1210
COX1_LsA2013_3 GCCCTAATAGCGGGGTTCACTCACTGATACCCCCTTTTGACAGGTTTAAGAATGA 1210
COX1_LsA2013_4 GCCCTAATAGCGGGGTTCACTCACTGATACCCCCTTTTGACAGGTTTAAGAATGA 1210
COX1_LsV2013_1 GCCCTAATAGCGGGGTTCACTCACTGATACCCCCTTTTGACAGGTTTAAGAATGA 1210
COX1_LsV2013_2 GCCCTAATAGCGGGGTTCACTCACTGATACCCCCTTTTGACAGGTTTAAGAATGA 1210
COX1_LsV2013_3 GCCCTAATAGCGGGGTTCACTCACTGATACCCCCTTTTGACAGGTTTAAGAATGA 1210
COX1_LsV2013_4 GCCCTAATAGCGGGGTTCACTCACTGATACCCCCTTTTGACAGGTTTAAGAATGA 1210
COX1_LsV2013_5 GCCCTAATAGCGGGGTTCACTCACTGATACCCCCTTTTGACAGGTTTAAGAATGA 1210
COX1_LsAP0_1 GCCCTAATAGCGGGGTTCACTCACTGATACCCCCTTTTGACAGGTTTAAGAATGA 1210
COX1_LsAP0_2 GCCCTAATAGCGGGGTTCACTCACTGATACCCCCTTTTGACAGGTTTAAGAATGA 1210
COX1_LsAP0_3 GCCCTAATAGCGGGGTTCACTCACTGATACCCCCTTTTGACAGGTTTAAGAATGA 1210
COX1_LsAP0_4 GCCCTAATAGCGGGGTTCACTCACTGATACCCCCTTTTGACAGGTTTAAGAATGA 1210
COX1_LsVP0_1 GCCCTAATAGCGGGGTTCACTCACTGATACCCCCTTTTGACAGGTTTAAGAATGA 1210
COX1_LsVP0_2 GCCCTAATAGCGGGATTCACTCACTGATACCCCCTTTTGACAGGTTTAAGAATGA 1210
COX1_LsVP0_3 GCCCTAATAGCGGGGTTCACTCACTGATACCCCCTTTTGACAGGTTTAAGAATGA 1210
COX1_LsVP0_4 GCCCTAATAGCGGGGTTCACTCACTGATACCCCCTTTTGACAGGTTTAAGAATGA 1210
COX1_LsVP0_5 GCCCTAATAGCGGGATTCACTCACTGATACCCCCTTTTGACAGGTTTAAGAATGA 1210
COX1_LsVP0_6 GCCCTAATAGCGGGGTTCACTCACTGATACCCCCTTTTGACAGGTTTAAGAATGA 1210
COX1_LsVP0_7 GCCCTAATAGCGGGGTTCACTCACTGATACCCCCTTTTGACAGGTTTAAGAATGA 1210
COX1_LsF2S_1 GCCCTAATAGCGGGGTTCACTCACTGATACCCCCTTTTGACAGGTTTAAGAATGA 1210
COX1_LsF2S_2 GCCCTAATAGCGGGGTTCACTCACTGATACCCCCTTTTGACAGGTTTAAGAATGA 1210
COX1_LsF2S_3 GCCCTAATAGCGGGGTTCACTCACTGATACCCCCTTTTGACAGGTTTAAGAATGA 1210
COX1_LsF2S_4 GCCCTAATAGCGGGGTTCACTCACTGATACCCCCTTTTGACAGGTTTAAGAATGA 1210
COX1_LsF2S_5 GCCCTAATAGCGGGGTTCACTCACTGATACCCCCTTTTGACAGGTTTAAGAATGA 1210
COX1_LsF2R_1 GCCCTAATAGCGGGGTTCACTCACTGATACCCCCTTTTGACAGGTTTAAGAATGA 1210
COX1_LsF2R_2 GCCCTAATAGCGGGGTTCACTCACTGATACCCCCTTTTGACAGGTTTAAGAATGA 1210
COX1_LsF2R_3 GCCCTAATAGCGGGGTTCACTCACTGATACCCCCTTTTGACAGGTTTAAGAATGA 1210
COX1_LsF2R_4 GCCCTAATAGCGGGGTTCACTCACTGATACCCCCTTTTGACAGGTTTAAGAATGA 1210
COX1_LsF2R_5 GCCCTAATAGCGGGGTTCACTCACTGATACCCCCTTTTGACAGGTTTAAGAATGA 1210
************** ****************************************
COX1_R_consensus ACTTAACTATAAGGAAAGCGCAGTTTATCCTAATATTTATTGGTGTAAATTTAAC 1265
COX1_S_consensus ACTTAACTATAAGGAAAGCGCAGTTTATCCTAATATTTATTGGTGTAAATTTAAC 1265
COX1_AY625897.1 ACTTAACTATAAGGAAAGCGCAGTTTATCCTAATATTTATTGGTGTAAATTTAAC 1265
COX1_LsA2013_1 ACTTAACTATAAGGAAAGCGCAGTTTATCCTAATATTTATTGGTGTAAATTTAAC 1265
COX1_LsA2013_2 ACTTAACTATAAGGAAAGCGCAGTTTATCCTAATATTTATTGGTGTAAATTTAAC 1265
COX1_LsA2013_3 ACTTAACTATAAGGAAAGCGCAGTTTATCCTAATATTTATTGGTGTAAATTTAAC 1265
COX1_LsA2013_4 ACTTAACTATAAGGAAAGCGCAGTTTATCCTAATATTTATTGGTGTAAATTTAAC 1265
COX1_LsV2013_1 ACTTAACTATAAGGAAAGCGCAGTTTATCCTAATATTTATTGGTGTAAATTTAAC 1265
COX1_LsV2013_2 ACTTAACTATAAGGAAAGCGCAGTTTATCCTAATATTTATTGGTGTAAATTTAAC 1265
COX1_LsV2013_3 ACTTAACTATAAGGAAAGCGCAGTTTATCCTAATATTTATTGGTGTAAATTTAAC 1265
COX1_LsV2013_4 ACTTAACTATAAGGAAAGCGCAGTTTATCCTAATATTTATTGGTGTAAATTTAAC 1265
COX1_LsV2013_5 ACTTAACTATAAGGAAAGCGCAGTTTATCCTAATATTTATTGGTGTAAATTTAAC 1265
COX1_LsAP0_1 ACTTAACTATAAGGAAAGCGCAGTTTATCCTAATATTTATTGGTGTAAATTTAAC 1265
COX1_LsAP0_2 ACTTAACTATAAGGAAAGCGCAGTTTATCCTAATATTTATTGGTGTAAATTTAAC 1265
COX1_LsAP0_3 ACTTAACTATAAGGAAAGCGCAGTTTATCCTAATATTTATTGGTGTAAATTTAAC 1265
COX1_LsAP0_4 ACTTAACTATAAGGAAAGCGCAGTTTATCCTAATATTTATTGGTGTAAATTTAAC 1265
COX1_LsVP0_1 ACTTAACTATAAGGAAAGCGCAGTTTATCCTAATATTTATTGGTGTAAATTTAAC 1265
COX1_LsVP0_2 ACTTAACTATAAGGAAAGCGCAGTTTATCCTAATATTTATTGGTGTAAATTTAAC 1265
COX1_LsVP0_3 ACTTAACTATAAGGAAAGCGCAGTTTATCCTAATATTTATTGGTGTAAATTTAAC 1265
COX1_LsVP0_4 ACTTAACTATAAGGAAAGCGCAGTTTATCCTAATATTTATTGGTGTAAATTTAAC 1265
COX1_LsVP0_5 ACTTAACTATAAGGAAAGCGCAGTTTATCCTAATATTTATTGGTGTAAATTTAAC 1265
COX1_LsVP0_6 ACTTAACTATAAGGAAAGCGCAGTTTATCCTAATATTTATTGGTGTAAATTTAAC 1265
COX1_LsVP0_7 ACTTAACTATAAGGAAAGCGCAGTTTATCCTAATATTTATTGGTGTAAATTTAAC 1265
COX1_LsF2S_1 ACTTAACTATAAGGAAAGCGCAGTTTATCCTAATATTTATTGGTGTAAATTTAAC 1265
COX1_LsF2S_2 ACTTAACTATAAGGAAAGCGCAGTTTATCCTAATATTTATTGGTGTAAATTTAAC 1265
COX1_LsF2S_3 ACTTAACTATAAGGAAAGCGCAGTTTATCCTAATATTTATTGGTGTAAATTTAAC 1265
COX1_LsF2S_4 ACTTAACTATAAGGAAAGCGCAGTTTATCCTAATATTTATTGGTGTAAATTTAAC 1265
COX1_LsF2S_5 ACTTAACTATAAGGAAAGCGCAGTTTATCCTAATATTTATTGGTGTAAATTTAAC 1265
COX1_LsF2R_1 ACTTAACTATAAGGAAAGCGCAGTTTATCCTAATATTTATTGGTGTAAATTTAAC 1265
COX1_LsF2R_2 ACTTAACTATAAGGAAAGCGCAGTTTATCCTAATATTTATTGGTGTAAATTTAAC 1265
COX1_LsF2R_3 ACTTAACTATAAGGAAAGCGCAGTTTATCCTAATATTTATTGGTGTAAATTTAAC 1265
COX1_LsF2R_4 ACTTAACTATAAGGAAAGCGCAGTTTATCCTAATATTTATTGGTGTAAATTTAAC 1265
COX1_LsF2R_5 ACTTAACTATAAGGAAAGCGCAGTTTATCCTAATATTTATTGGTGTAAATTTAAC 1265
*******************************************************
COX1_R_consensus GTTTTTCCCTATGCACTTCCTGGGGTTAGCAGGTATACCTCGGCGGTATAGAGAT 1320
COX1_S_consensus GTTTTTCCCTATGCACTTCCTAGGGTTAGCAGGTATACCTCGGCGGTATAGAGAT 1320
COX1_AY625897.1 GTTTTTTCCTATGTACTTCCTAGGGTTAGCAGGTATACCTCGGCGGTATAGGGAT 1320
COX1_LsA2013_1 GTTTTTCCCTATGCACTTCCTAGGGTTAGCAGGTATACCTCGGCGGTATAGAGAT 1320
COX1_LsA2013_2 GTTTTTCCCTATGCACTTCCTAGGGTTAGCAGGTATACCTCGGCGGTATAGAGAT 1320
COX1_LsA2013_3 GTTTTTCCCTATGCACTTCCTAGGGTTAGCAGGTATACCTCGGCGGTATAGAGAT 1320
COX1_LsA2013_4 GTTTTTCCCTATGCACTTCCTAGGGTTAGCAGGTATACCTCGGCGGTATAGAGAT 1320
COX1_LsV2013_1 GTTTTTCCCTATGCACTTCCTGGGGTTAGCAGGTATACCTCGGCGGTATAGAGAT 1320
COX1_LsV2013_2 GTTTTTCCCTATGCACTTCCTGGGGTTAGCAGGTATACCTCGGCGGTATAGAGAT 1320
COX1_LsV2013_3 GTTTTTCCCTATGCACTTCCTGGGGTTAGCAGGTATACCTCGGCGGTATAGAGAT 1320
COX1_LsV2013_4 GTTTTTCCCTATGCACTTCCTGGGGTTAGCAGGTATACCTCGGCGGTATAGAGAT 1320
COX1_LsV2013_5 GTTTTTCCCTATGCACTTCCTGGGGTTAGCAGGTATACCTCGGCGGTATAGAGAT 1320
COX1_LsAP0_1 GTTTTTCCCTATGCACTTCCTAGGGTTAGCAGGTATACCTCGGCGGTATAGAGAT 1320
COX1_LsAP0_2 GTTTTTCCCTATGCACTTCCTAGGGTTAGCAGGTATACCTCGGCGGTATAGAGAT 1320
COX1_LsAP0_3 GTTTTTCCCTATGCACTTCCTGGGGTTAGCAGGTATACCTCGGCGGTATAGAGAT 1320
COX1_LsAP0_4 GTTTTTCCCTATGCACTTCCTAGGGTTAGCAGGTATACCTCGGCGGTATAGAGAT 1320
COX1_LsVP0_1 GTTTTTCCCTATGCACTTCCTGGGGTTAGCAGGTATACCTCGGCGGTATAGAGAT 1320
COX1_LsVP0_2 GTTTTTCCCTATGCACTTCCTGGGGTTAGCAGGTATACCTCGGCGGTATAGGGAT 1320
COX1_LsVP0_3 GTTTTTCCCTATGCACTTCCTGGGGTTAGCAGGTATACCTCGGCGGTATAGAGAT 1320
COX1_LsVP0_4 GTTTTTCCCTATGCACTTCCTGGGGTTAGCAGGTATACCTCGGCGGTATAGAGAT 1320
COX1_LsVP0_5 GTTTTTCCCTATGCACTTCCTGGGGTTAGCAGGTATACCTCGGCGGTATAGGGAT 1320
COX1_LsVP0_6 GTTTTTCCCTATGCACTTCCTGGGGTTAGCAGGTATACCTCGGCGGTATAGAGAT 1320
COX1_LsVP0_7 GTTTTTCCCTATGCACTTCCTAGGGTTAGCAGGTATACCTCGGCGGTATAGAGAT 1320
COX1_LsF2S_1 GTTTTTCCCTATGCACTTCCTAGGGTTAGCAGGTATACCTCGGCGGTATAGAGAT 1320
COX1_LsF2S_2 GTTTTTCCCTATGCACTTCCTAGGGTTAGCAGGTATACCTCGGCGGTATAGAGAT 1320
COX1_LsF2S_3 GTTTTTCCCTATGCACTTCCTAGGGTTAGCAGGTATACCTCGGCGGTATAGAGAT 1320
COX1_LsF2S_4 GTTTTTCCCTATGCACTTCCTAGGGTTAGCAGGTATACCTCGGCGGTATAGAGAT 1320
COX1_LsF2S_5 GTTTTTCCCTATGCACTTCCTAGGGTTAGCAGGTATACCTCGGCGGTATAGAGAT 1320
COX1_LsF2R_1 GTTTTTCCCTATGCACTTCCTGGGGTTAGCAGGTATACCTCGGCGGTATAGAGAT 1320
COX1_LsF2R_2 GTTTTTCCCTATGCACTTCCTGGGGTTAGCAGGTATACCTCGGCGGTATAGAGAT 1320
COX1_LsF2R_3 GTTTTTCCCTATGCACTTCCTGGGGTTAGCAGGTATACCTCGGCGGTATAGAGAT 1320
COX1_LsF2R_4 GTTTTTCCCTATGCACTTCCTGGGGTTAGCAGGTATACCTCGGCGGTATAGAGAT 1320
COX1_LsF2R_5 GTTTTTCCCTATGCACTTCCTGGGGTTAGCAGGTATACCTCGGCGGTATAGAGAT 1320
****** ****** ******* ***************************** ***
COX1_R_consensus TACCCAGACTTCTATTATTTGTGGAATCAGGTAGCTAGTTTTGGTTCTTATCTAA 1375
COX1_S_consensus TACCCAGACTTCTATTATTTGTGGAATCAGGTAGCTAGTTTCGGTTCTTATCTAA 1375
COX1_AY625897.1 TACCCAGACTTCTATTATTTGTGGAATCAGGTAGCTAGTTTCGGTTCTTACCTAA 1375
COX1_LsA2013_1 TACCCAGACTTCTATTATTTGTGGAATCAGGTAGCTAGTTTCGGTTCTTATCTAA 1375
COX1_LsA2013_2 TACCCAGACTTCTATTATTTGTGGAATCAGGTAGCTAGTTTCGGTTCTTATCTAA 1375
COX1_LsA2013_3 TACCCAGACTTCTATTATTTGTGGAATCAGGTAGCTAGTTTCGGTTCTTATCTAA 1375
COX1_LsA2013_4 TACCCAGACTTCTATTATTTGTGGAATCAGGTAGCTAGTTTCGGTTCTTATCTAA 1375
COX1_LsV2013_1 TACCCAGACTTCTATTATTTGTGGAATCAGGTAGCTAGTTTTGGTTCTTATCTAA 1375
COX1_LsV2013_2 TACCCAGACTTCTATTATTTGTGGAATCAGGTAGCTAGTTTTGGTTCTTATCTAA 1375
COX1_LsV2013_3 TACCCAGACTTCTATTATTTGTGGAATCAGGTAGCTAGTTTTGGTTCTTATCTAA 1375
COX1_LsV2013_4 TACCCAGACTTCTATTATTTGTGGAATCAGGTAGCTAGTTTTGGTTCTTATCTAA 1375
COX1_LsV2013_5 TACCCAGACTTCTATTATTTGTGGAATCAGGTAGCTAGTTTTGGTTCTTATCTAA 1375
COX1_LsAP0_1 TACCCAGACTTCTATTATTTGTGGAATCAGGTAGCTAGTTTCGGTTCTTATCTAA 1375
COX1_LsAP0_2 TACCCAGACTTCTATTATTTGTGGAATCAGGTAGCTAGTTTCGGTTCTTATCTAA 1375
COX1_LsAP0_3 TACCCAGACTTCTATTATTTGTGGAATCAGGTAGCTAGTTTTGGTTCTTATCTAA 1375
COX1_LsAP0_4 TACCCAGACTTCTATTATTTGTGGAATCAGGTAGCTAGTTTCGGTTCTTATCTAA 1375
COX1_LsVP0_1 TACCCAGACTTCTATTATTTGTGGAATCAGGTAGCTAGTTTTGGTTCTTATCTAA 1375
COX1_LsVP0_2 TACCCAGACTTCTATTATTTGTGGAATCAGGTAGCTAGTTTCGGTTCTTACCTAA 1375
COX1_LsVP0_3 TACCCAGACTTCTATTATTTGTGGAATCAGGTAGCTAGTTTTGGTTCTTATCTAA 1375
COX1_LsVP0_4 TACCCAGACTTCTATTATTTGTGGAATCAGGTAGCTAGTTTTGGTTCTTATCTAA 1375
COX1_LsVP0_5 TACCCAGACTTCTATTATTTGTGGAATCAGGTAGCTAGTTTCGGTTCTTACCTAA 1375
COX1_LsVP0_6 TACCCAGACTTCTATTATTTGTGGAATCAGGTAGCTAGTTTTGGTTCTTATCTAA 1375
COX1_LsVP0_7 TACCCAGACTTCTATTATTTGTGGAATCAGGTAGCTAGTTTCGGTTCTTATCTAA 1375
COX1_LsF2S_1 TACCCAGACTTCTATTATTTGTGGAATCAGGTAGCTAGTTTCGGTTCTTATCTAA 1375
COX1_LsF2S_2 TACCCAGACTTCTATTATTTGTGGAATCAGGTAGCTAGTTTCGGTTCTTATCTAA 1375
COX1_LsF2S_3 TACCCAGACTTCTATTATTTGTGGAATCAGGTAGCTAGTTTCGGTTCTTATCTAA 1375
COX1_LsF2S_4 TACCCAGACTTCTATTATTTGTGGAATCAGGTAGCTAGTTTCGGTTCTTATCTAA 1375
COX1_LsF2S_5 TACCCAGACTTCTATTATTTGTGGAATCAGGTAGCTAGTTTCGGTTCTTATCTAA 1375
COX1_LsF2R_1 TACCCAGACTTCTATTATTTGTGGAATCAGGTAGCTAGTTTTGGTTCTTATCTAA 1375
COX1_LsF2R_2 TACCCAGACTTCTATTATTTGTGGAATCAGGTAGCTAGTTTTGGTTCTTATCTAA 1375
COX1_LsF2R_3 TACCCAGACTTCTATTATTTGTGGAATCAGGTAGCTAGTTTTGGTTCTTATCTAA 1375
COX1_LsF2R_4 TACCCAGACTTCTATTATTTGTGGAATCAGGTAGCTAGTTTTGGTTCTTATCTAA 1375
COX1_LsF2R_5 TACCCAGACTTCTATTATTTGTGGAATCAGGTAGCTAGTTTTGGTTCTTATCTAA 1375
***************************************** ******** ****
COX1_R_consensus CTTTATTCTCTGTGGTAGTATTTGTAGGGATAATTTGAGAGTCTATAGTTAGGTT 1430
COX1_S_consensus CTTTATTTTCTGTGGTAGTATTTGTAGGGATAATTTGAGAGTCTATAGTTAGGTT 1430
COX1_AY625897.1 CTTTATTTTCTGTGGTAGTATTTGTAGGGATAATTTGAGAGTCTATAGTTAGGTT 1430
COX1_LsA2013_1 CTTTATTTTCTGTGGTAGTATTTGTAGGGATAATTTGAGAGTCTATAGTTAGGTT 1430
COX1_LsA2013_2 CTTTATTTTCTGTGGTAGTATTTGTAGGGATAATTTGAGAGTCTATAGTTAGGTT 1430
COX1_LsA2013_3 CTTTATTTTCTGTGGTAGTATTTGTAGGGATAATTTGAGAGTCTATAGTTAGGTT 1430
COX1_LsA2013_4 CTTTATTTTCTGTGGTAGTATTTGTAGGGATAATTTGAGAGTCTATAGTTAGGTT 1430
COX1_LsV2013_1 CTTTATTCTCTGTGGTAGTATTTGTAGGGATAATTTGAGAGTCTATAGTTAGGTT 1430
COX1_LsV2013_2 CTTTATTCTCTGTGGTAGTATTTGTAGGGATAATTTGAGAGTCTATAGTTAGGTT 1430
COX1_LsV2013_3 CTTTATTCTCTGTGGTAGTATTTGTAGGGATAATTTGAGAGTCTATAGTTAGGTT 1430
COX1_LsV2013_4 CTTTATTCTCTGTGGTAGTATTTGTAGGGATAATTTGAGAGTCTATAGTTAGGTT 1430
COX1_LsV2013_5 CTTTATTCTCTGTGGTAGTATTTGTAGGGATAATTTGAGAGTCTATAGTTAGGTT 1430
COX1_LsAP0_1 CTTTATTTTCTGTGGTAGTATTTGTAGGGATAATTTGAGAGTCTATAGTTAGGTT 1430
COX1_LsAP0_2 CTTTATTTTCTGTGGTAGTATTTGTAGGGATAATTTGAGAGTCTATAGTTAGGTT 1430
COX1_LsAP0_3 CTTTATTCTCTGTGGTAGTATTTGTAGGGATAATTTGAGAGTCTATAGTTAGGTT 1430
COX1_LsAP0_4 CTTTATTTTCTGTGGTAGTATTTGTAGGGATAATTTGAGAGTCTATAGTTAGGTT 1430
COX1_LsVP0_1 CTTTATTCTCTGTGGTAGTATTTGTAGGGATAATTTGAGAGTCTATAGTTAGGTT 1430
COX1_LsVP0_2 CTTTATTTTCTGTGGTAGTATTTGTAGGGATAATTTGAGAGTCTATAGTTAGGTT 1430
COX1_LsVP0_3 CTTTATTCTCTGTGGTAGTATTTGTAGGGATAATTTGAGAGTCTATAGTTAGGTT 1430
COX1_LsVP0_4 CTTTATTCTCTGTGGTAGTATTTGTAGGGATAATTTGAGAGTCTATAGTTAGGTT 1430
COX1_LsVP0_5 CTTTATTTTCTGTGGTAGTATTTGTAGGGATAATTTGAGAGTCTATAGTTAGGTT 1430
COX1_LsVP0_6 CTTTATTCTCTGTGGTAGTATTTGTAGGGATAATTTGAGAGTCTATAGTTAGGTT 1430
COX1_LsVP0_7 CTTTATTTTCTGTGGTAGTATTTGTAGGGATAATTTGAGAGTCTATAGTTAGGTT 1430
COX1_LsF2S_1 CTTTATTTTCTGTGGTAGTATTTGTAGGGATAATTTGAGAGTCTATAGTTAGGTT 1430
COX1_LsF2S_2 CTTTATTTTCTGTGGTAGTATTTGTAGGGATAATTTGAGAGTCTATAGTTAGGTT 1430
COX1_LsF2S_3 CTTTATTTTCTGTGGTAGTATTTGTAGGGATAATTTGAGAGTCTATAGTTAGGTT 1430
COX1_LsF2S_4 CTTTATTTTCTGTGGTAGTATTTGTAGGGATAATTTGAGAGTCTATAGTTAGGTT 1430
COX1_LsF2S_5 CTTTATTTTCTGTGGTAGTATTTGTAGGGATAATTTGAGAGTCTATAGTTAGGTT 1430
COX1_LsF2R_1 CTTTATTCTCTGTGGTAGTATTTGTAGGGATAATTTGAGAGTCTATAGTTAGGTT 1430
COX1_LsF2R_2 CTTTATTCTCTGTGGTAGTATTTGTAGGGATAATTTGAGAGTCTATAGTTAGGTT 1430
COX1_LsF2R_3 CTTTATTCTCTGTGGTAGTATTTGTAGGGATAATTTGAGAGTCTATAGTTAGGTT 1430
COX1_LsF2R_4 CTTTATTCTCTGTGGTAGTATTTGTAGGGATAATTTGAGAGTCTATAGTTAGGTT 1430
COX1_LsF2R_5 CTTTATTCTCTGTGGTAGTATTTGTAGGGATAATTTGAGAGTCTATAGTTAGGTT 1430
******* ***********************************************
COX1_R_consensus ACGACCAGTATTAGCGGTATTTGATAGGGGAAGATCCATCGAGTTCAAACATACG 1485
COX1_S_consensus ACGACCAGTATTAGCGGTATTTGATAGGGGAAGATCCATCGAGTTCAAACATACG 1485
COX1_AY625897.1 ACGACCAGTATTAGCGGTATTTGATAGGGGAAGATCCATCGAGTTCAAACATACG 1485
COX1_LsA2013_1 ACGACCAGTATTAGCGGTATTTGATAGGGGAAGATCCATCGAGTTCAAACATACG 1485
COX1_LsA2013_2 ACGACCAGTATTAGCGGTATTTGATAGGGGAAGATCCATCGAGTTCAAACATACG 1485
COX1_LsA2013_3 ACGACCAGTATTAGCGGTATTTGATAGGGGAAGATCCATCGAGTTCAAACATACG 1485
COX1_LsA2013_4 ACGACCAGTATTAGCGGTATTTGATAGGGGAAGATCCATCGAGTTCAAACATACG 1485
COX1_LsV2013_1 ACGACCAGTATTAGCGGTATTTGATAGGGGAAGATCCATCGAGTTCAAACATACG 1485
COX1_LsV2013_2 ACGACCAGTATTAGCGGTATTTGATAGGGGAAGATCCATCGAGTTCAAACATACG 1485
COX1_LsV2013_3 ACGACCAGTATTAGCGGTATTTGATAGGGGAAGATCCATCGAGTTCAAACATACG 1485
COX1_LsV2013_4 ACGACCAGTATTAGCGGTATTTGATAGGGGAAGATCCATCGAGTTCAAACATACG 1485
COX1_LsV2013_5 ACGACCAGTATTAGCGGTATTTGATAGGGGAAGATCCATCGAGTTCAAACATACG 1485
COX1_LsAP0_1 ACGACCAGTATTAGCGGTATTTGATAGGGGAAGATCCATCGAGTTCAAACATACG 1485
COX1_LsAP0_2 ACGACCAGTATTAGCGGTATTTGATAGGGGAAGATCCATCGAGTTCAAACATACG 1485
COX1_LsAP0_3 ACGACCAGTATTAGCGGTATTTGATAGGGGAAGATCCATCGAGTTCAAACATACG 1485
COX1_LsAP0_4 ACGACCAGTATTAGCGGTATTTGATAGGGGAAGATCCATCGAGTTCAAACATACG 1485
COX1_LsVP0_1 ACGACCAGTATTAGCGGTATTTGATAGGGGAAGATCCATCGAGTTCAAACATACG 1485
COX1_LsVP0_2 ACGACCAGTATTAGCGGTATTTGATAGGGGAAGATCCATCGAGTTCAAACATACG 1485
COX1_LsVP0_3 ACGACCAGTATTAGCGGTATTTGATAGGGGAAGATCCATCGAGTTCAAACATACG 1485
COX1_LsVP0_4 ACGACCAGTATTAGCGGTATTTGATAGGGGAAGATCCATCGAGTTCAAACATACG 1485
COX1_LsVP0_5 ACGACCAGTATTAGCGGTATTTGATAGGGGAAGATCCATCGAGTTCAAACATACG 1485
COX1_LsVP0_6 ACGACCAGTATTAGCGGTATTTGATAGGGGAAGATCCATCGAGTTCAAACATACG 1485
COX1_LsVP0_7 ACGACCAGTATTAGCGGTATTTGATAGGGGAAGATCCATCGAGTTCAAACATACG 1485
COX1_LsF2S_1 ACGACCAGTATTAGCGGTATTTGATAGGGGAAGATCCATCGAGTTCAAACATACG 1485
COX1_LsF2S_2 ACGACCAGTATTAGCGGTATTTGATAGGGGAAGATCCATCGAGTTCAAACATACG 1485
COX1_LsF2S_3 ACGACCAGTATTAGCGGTATTTGATAGGGGAAGATCCATCGAGTTCAAACATACG 1485
COX1_LsF2S_4 ACGACCAGTATTAGCGGTATTTGATAGGGGAAGATCCATCGAGTTCAAACATACG 1485
COX1_LsF2S_5 ACGACCAGTATTAGCGGTATTTGATAGGGGAAGATCCATCGAGTTCAAACATACG 1485
COX1_LsF2R_1 ACGACCAGTATTAGCGGTATTTGATAGGGGAAGATCCATCGAGTTCAAACATACG 1485
COX1_LsF2R_2 ACGACCAGTATTAGCGGTATTTGATAGGGGAAGATCCATCGAGTTCAAACATACG 1485
COX1_LsF2R_3 ACGACCAGTATTAGCGGTATTTGATAGGGGAAGATCCATCGAGTTCAAACATACG 1485
COX1_LsF2R_4 ACGACCAGTATTAGCGGTATTTGATAGGGGAAGATCCATCGAGTTCAAACATACG 1485
COX1_LsF2R_5 ACGACCAGTATTAGCGGTATTTGATAGGGGAAGATCCATCGAGTTCAAACATACG 1485
*******************************************************
COX1_R_consensus TGTCCTCCGTATAACCATTCTTATAACTCCTGCCCCCGACTGGCTTTAGCAAAA- 1540
COX1_S_consensus TGTCCTCCGTATAACCATTCTTATAACTCCTGCCCCCGACTGGCTTTAGCAAAA- 1540
COX1_AY625897.1 TGTCCTCCGTATAACCATTCTTATAACTCCTGCCCCCGACTGACTTTAGCATAA- 1540
COX1_LsA2013_1 TGTCCTCCGTATAACCATTCTTATAACTCCTGCCCCCGACTGGCTTTAGCAAAA- 1540
COX1_LsA2013_2 TGTCCTCCGTATAACCATTCTTATAACTCCTGCCCCCGACTGGCTTTAGCAAAA- 1540
COX1_LsA2013_3 TGTCCTCCGTATAACCATTCTTATAACTCCTGCCCCCGACTGGCTTTAGCAAAA- 1540
COX1_LsA2013_4 TGTCCTCCGTATAACCATTCTTATAACTCCTGCCCCCGACTGGCTTTAGCAAAA- 1540
COX1_LsV2013_1 TGTCCTCCGTATAACCATTCTTATAACTCCTGCCCCCGACTGGCTTTAGCAAAA- 1540
COX1_LsV2013_2 TGTCCTCCGTATAACCATTCTTATAACTCCTGCCCCCGACTGGCTTTAGCAAAA- 1540
COX1_LsV2013_3 TGTCCTCCGTATAACCATTCTTATAACTCCTGCCCCCGACTGGCTTTAGCAAAA- 1540
COX1_LsV2013_4 TGTCCTCCGTATAACCATTCTTATAACTCCTGCCCCCGACTGGCTTTAGCAAAA- 1540
COX1_LsV2013_5 TGTCCTCCGTATAACCATTCTTATAACTCCTGCCCCCGACTGGCTTTAGCAAAA- 1540
COX1_LsAP0_1 TGTCCTCCGTATAACCATTCTTATAACTCCTGCCCCCGACTGGCTTTAGCAAAA- 1540
COX1_LsAP0_2 TGTCCTCCGTATAACCATTCTTATAACTCCTGCCCCCGACTGGCTTTAGCAAAA- 1540
COX1_LsAP0_3 TGTCCTCCGTATAACCATTCTTATAACTCCTGCCCCCGACTGGCTTTAGCAAAA- 1540
COX1_LsAP0_4 TGTCCTCCGTATAACCATTCTTATAACTCCTGCCCCCGACTGGCTTTAGCAAAA- 1540
COX1_LsVP0_1 TGTCCTCCGTATAACCATTCTTATAACTCCTGCCCCCGACTGGCTTTAGCAAAA- 1540
COX1_LsVP0_2 TGTCCTCCGTATAACCATTCTTATAACTCCTGCCCCCGACTGACTTTAGCAAAA- 1540
COX1_LsVP0_3 TGTCCTCCGTATAACCATTCTTATAACTCCTGCCCCCGACTGGCTTTAGCAAAA- 1540
COX1_LsVP0_4 TGTCCTCCGTATAACCATTCTTATAACTCCTGCCCCCGACTGGCTTTAGCAAAA- 1540
COX1_LsVP0_5 TGTCCTCCGTATAACCATTCTTATAACTCCTGCCCCCGACTGACTTTAGCAAAA- 1540
COX1_LsVP0_6 TGTCCTCCGTATAACCATTCTTATAACTCCTGCCCCCGACTGGCTTTAGCAAAA- 1540
COX1_LsVP0_7 TGTCCTCCGTATAACCATTCTTATAACTCCTGCCCCCGACTGGCTTTAGCAAAA- 1540
COX1_LsF2S_1 TGTCCTCCGTATAACCATTCTTATAACTCCTGCCCCCGACTGGCTTTAGCAAAA- 1540
COX1_LsF2S_2 TGTCCTCCGTATAACCATTCTTATAACTCCTGCCCCCGACTGGCTTTAGCAAAA- 1540
COX1_LsF2S_3 TGTCCTCCGTATAACCATTCTTATAACTCCTGCCCCCGACTGGCTTTAGCAAAA- 1540
COX1_LsF2S_4 TGTCCTCCGTATAACCATTCTTATAACTCCTGCCCCCGACTGGCTTTAGCAAAA- 1540
COX1_LsF2S_5 TGTCCTCCGTATAACCATTCTTATAACTCCTGCCCCCGACTGGCTTTAGCAAAA- 1540
COX1_LsF2R_1 TGTCCTCCGTATAACCATTCTTATAACTCCTGCCCCCGACTGGCTTTAGCAAAA- 1540
COX1_LsF2R_2 TGTCCTCCGTATAACCATTCTTATAACTCCTGCCCCCGACTGGCTTTAGCAAAA- 1540
COX1_LsF2R_3 TGTCCTCCGTATAACCATTCTTATAACTCCTGCCCCCGACTGGCTTTAGCAAAA- 1540
COX1_LsF2R_4 TGTCCTCCGTATAACCATTCTTATAACTCCTGCCCCCGACTGGCTTTAGCAAAA- 1540
COX1_LsF2R_5 TGTCCTCCGTATAACCATTCTTATAACTCCTGCCCCCGACTGGCTTTAGCAAAA- 1540
****************************************** ******** **
CLUSTAL W 2.0 multiple sequence alignment
COX2_R_consensus GTTCAGACTTGATCTCAGTTTAGTTTCCAAGATGCTTCCTCCCCAGTAATAGAAG 55
COX2_S_consensus GTTCAGACTTGATCTCAGTTTAGTTTCCAAGATGCTTCCTCCCCAGTAATAGAAG 55
COX2_AY625897.1 ATGCCTACTTGATCTCAGTTTAGTTTCCAAGATGCTTCCTCCCCAGTAATAGAAG 55
COX2_LsA2013_1 ATGCGTACTTGATCTCAGTTTAGTTTCCAAGATGCTTCCTCCCCAGTAATAGAAG 55
COX2_LsA2013_2 ATGCGTACTTGATCTCAGTTTAGTTTCCAAGATGCTTCCTCCCCAGTAATAGAAG 55
COX2_LsA2013_3 ATGCGTACTTGATCTCAGTTTAGTTTCCAAGATGCTTCCTCCCCAGTAATAGAAG 55
COX2_LsA2013_4 ATGCGTACTTGATCTCAGTTTAGTTTCCAAGATGCTTCCTCCCCAGTAATAGAAG 55
COX2_LsV2013_1 ATGCATACTTGATCTCAGTTTAGTTTCCAAGATGCTTCCTCCCCAGTAATAGAAG 55
COX2_LsV2013_2 ATGCGTACTTGATCTCAGTTTAGTTTCCAAGATGCTTCCTCCCCAGTAATAGAAG 55
COX2_LsV2013_3 ATGCGTACTTGATCTCAGTTTAGTTTCCAAGATGCTTCCTCCCCAGTAATAGAAG 55
COX2_LsV2013_4 ATGCGTACTTGATCTCAGTTTAGTTTCCAAGATGCTTCCTCCCCAGTAATAGAAG 55
COX2_LsV2013_5 ATGCGTACTTGATCTCAGTTTAGTTTCCAAGATGCTTCCTCCCCAGTAATAGAAG 55
COX2_LsAP0_1 ATGCGTACTTGATCTCAGTTTAGTTTCCAAGATGCTTCCTCCCCAGTAATAGAAG 55
COX2_LsAP0_2 ATGCGTACTTGATCTCAGTTTAGTTTCCAAGATGCTTCCTCCCCAGTAATAGAAG 55
COX2_LsAP0_3 ATGCGTACTTGATCTCAGTTTAGTTTCCAAGATGCTTCCTCCCCAGTAATAGAAG 55
COX2_LsAP0_4 ATGCGTACTTGATCTCAGTTTAGTTTCCAAGATGCTTCCTCCCCAGTAATAGAAG 55
COX2_LsVP0_1 ATGCGTACTTGATCTCAGTTTAGTTTCCAAGATGCTTCCTCCCCAGTAATAGAAG 55
COX2_LsVP0_2 ATGCGTACTTGATCTCAGTTTAGTTTCCAAGATGCTTCCTCCCCAGTAATAGAAG 55
COX2_LsVP0_3 ATGCCTACTTGATCTCAGTTTAGTTTCCAAGATGCTTCCTCCCCAGTAATAGAAG 55
COX2_LsVP0_4 ATGCGTACTTGATCTCAGTTTAGTTTCCAAGATGCTTCCTCCCCAGTAATAGAAG 55
COX2_LsVP0_5 ATGCGTACTTGATCTCAGTTTAGTTTCCAAGATGCTTCCTCCCCAGTAATAGAAG 55
COX2_LsVP0_6 ATGCGTACTTGATCTCAGTTTAGTTTCCAAGATGCTTCCTCCCCAGTAATAGAAG 55
COX2_LsVP0_7 ATGCGTACTTGATCTCAGTTTAGTTTCCAAGATGCTTCCTCCCCAGTAATAGAAG 55
COX2_LsF2S_1 GTGCAGACTTGATCTCAGTTTAGTTTCCAAGATGCTTCCTCCCCAGTAATAGAAG 55
COX2_LsF2S_2 GTTCAGACTTGATCTCAGTTTAGTTTCCAAGATGCTTCCTCCCCAGTAATAGAAG 55
COX2_LsF2S_3 GTTCAGACTTGATCTCAGTTTAGTTTCCAAGATGCTTCCTCCCCAGTAATAGAAG 55
COX2_LsF2S_4 GTTCAGACTTGATCTCAGTTTAGTTTCCAAGATGCTTCCTCCCCAGTAATAGAAG 55
COX2_LsF2S_5 GTGCAGACTTGATCTCAGTTTAGTTTCCAAGATGCTTCCTCCCCAGTAATAGAAG 55
COX2_LsF2R_1 GTTCAGACTTGATCTCAGTTTAGTTTCCAAGATGCTTCCTCCCCAGTAATAGAAG 55
COX2_LsF2R_2 GTTCAGACTTGATCTCAGTTTAGTTTCCAAGATGCTTCCTCCCCAGTAATAGAAG 55
COX2_LsF2R_3 GTTCAGACTTGATCTCAGTTTAGTTTCCAAGATGCTTCCTCCCCAGTAATAGAAG 55
COX2_LsF2R_4 GTTCAGACTTGATCTCAGTTTAGTTTCCAAGATGCTTCCTCCCCAGTAATAGAAG 55
COX2_LsF2R_5 GTTCAGACTTGATCTCAGTTTAGTTTCCAAGATGCTTCCTCCCCAGTAATAGAAG 55
* * *************************************************
COX2_R_consensus AGTTTATTTTATTCCATGATGTGATTATAGTTTGTTTAGGCCTTATCTTAGTATC 110
COX2_S_consensus AGTTTATTTTATTCCATGATGTGATTATAGTTTGTTTAGGCCTTATCTTAGTATC 110
COX2_AY625897.1 AGTTTATTTTATTCCATGATGTGATTATAGTTTGTTTAGGCCTTATCTTAGTATC 110
COX2_LsA2013_1 AGTTTATTTTATTCCATGATGTGATTATAGTTTGTTTAGGCCTTATCTTAGTATC 110
COX2_LsA2013_2 AGTTTATTTTATTCCATGATGTGATTATAGTTTGTTTAGGCCTTATCTTAGTATC 110
COX2_LsA2013_3 AGTTTATTTTATTCCATGATGTGATTATAGTTTGTTTAGGCCTTATCTTAGTATC 110
COX2_LsA2013_4 AGTTTATTTTATTCCATGATGTGATTATAGTTTGTTTAGGCCTTATCTTAGTATC 110
COX2_LsV2013_1 AGTTTATTTTATTCCATGATGTGATTATAGTTTGTTTAGGCCTTATCTTAGTATC 110
COX2_LsV2013_2 AGTTTATTTTATTCCATGATGTGATTATAGTTTGTTTAGGCCTTATCTTAGTATC 110
COX2_LsV2013_3 AGTTTATTTTATTCCATGATGTGATTATAGTTTGTTTAGGCCTTATCTTAGTATC 110
COX2_LsV2013_4 AGTTTATTTTATTCCATGATGTGATTATAGTTTGTTTAGGCCTTATCTTAGTATC 110
COX2_LsV2013_5 AGTTTATTTTATTCCATGATGTGATTATAGTTTGTTTAGGCCTTATCTTAGTATC 110
COX2_LsAP0_1 AGTTTATTTTATTCCATGATGTGATTATAGTTTGTTTAGGCCTTATCTTAGTATC 110
COX2_LsAP0_2 AGTTTATTTTATTCCATGATGTGATTATAGTTTGTTTAGGCCTTATCTTAGTATC 110
COX2_LsAP0_3 AGTTTATTTTATTCCATGATGTGATTATAGTTTGTTTAGGCCTTATCTTAGTATC 110
COX2_LsAP0_4 AGTTTATTTTATTCCATGATGTGATTATAGTTTGTTTAGGCCTTATCTTAGTATC 110
COX2_LsVP0_1 AGTTTATTTTATTCCATGATGTGATTATAGTTTGTTTAGGCCTTATCTTAGTATC 110
COX2_LsVP0_2 AGTTTATTTTATTCCATGATGTGATTATAGTTTGTTTAGGCCTTATCTTAGTATC 110
COX2_LsVP0_3 AGTTTATTTTATTCCATGATGTGATTATAGTTTGTTTAGGCCTTATCTTAGTATC 110
COX2_LsVP0_4 AGTTTATTTTATTCCATGATGTGATTATAGTTTGTTTAGGCCTTATCTTAGTATC 110
COX2_LsVP0_5 AGTTTATTTTATTCCATGATGTGATTATAGTTTGTTTAGGCCTTATCTTAGTATC 110
COX2_LsVP0_6 AGTTTATTTTATTCCATGATGTGATTATAGTTTGTTTAGGCCTTATCTTAGTATC 110
COX2_LsVP0_7 AGTTTATTTTATTCCATGATGTGATTATAGTTTGTTTAGGCCTTATCTTAGTATC 110
COX2_LsF2S_1 AGTTTATTTTATTCCATGATGTGATTATAGTTTGTTTAGGCCTTATCTTAGTATC 110
COX2_LsF2S_2 AGTTTATTTTATTCCATGATGTGATTATAGTTTGTTTAGGCCTTATCTTAGTATC 110
COX2_LsF2S_3 AGTTTATTTTATTCCATGATGTGATTATAGTTTGTTTAGGCCTTATCTTAGTATC 110
COX2_LsF2S_4 AGTTTATTTTATTCCATGATGTGATTATAGTTTGTTTAGGCCTTATCTTAGTATC 110
COX2_LsF2S_5 AGTTTATTTTATTCCATGATGTGATTATAGTTTGTTTAGGCCTTATCTTAGTATC 110
COX2_LsF2R_1 AGTTTATTTTATTCCATGATGTGATTATAGTTTGTTTAGGCCTTATCTTAGTATC 110
COX2_LsF2R_2 AGTTTATTTTATTCCATGATGTGATTATAGTTTGTTTAGGCCTTATCTTAGTATC 110
COX2_LsF2R_3 AGTTTATTTTATTCCATGATGTGATTATAGTTTGTTTAGGCCTTATCTTAGTATC 110
COX2_LsF2R_4 AGTTTATTTTATTCCATGATGTGATTATAGTTTGTTTAGGCCTTATCTTAGTATC 110
COX2_LsF2R_5 AGTTTATTTTATTCCATGATGTGATTATAGTTTGTTTAGGCCTTATCTTAGTATC 110
*******************************************************
COX2_R_consensus CGTAGGGGGCATATTAGGGGCAGTGTTTGTAGAGGGGCCTTATGTAGGAGGTTTA 165
COX2_S_consensus CGTAGGGGGCATATTAGGGGCAGTGTTTGTAGAGGGGCCTTATGTAGGAGGTTTA 165
COX2_AY625897.1 CGTAGGGGGTATATTAGGGGCAGTGTTTGTAGAGGGGCCTTATGTAGGAGGTTTA 165
COX2_LsA2013_1 CGTAGGGGGCATATTAGGGGCAGTGTTTGTAGAGGGGCCTTATGTAGGAGGTTTA 165
COX2_LsA2013_2 CGTAGGGGGCATATTAGGGGCAGTGTTTGTAGAGGGGCCTTATGTAGGAGGTTTA 165
COX2_LsA2013_3 CGTAGGGGGCATATTAGGGGCAGTGTTTGTAGAGGGGCCTTATGTAGGAGGTTTA 165
COX2_LsA2013_4 CGTAGGGGGCATATTAGGGGCAGTGTTTGTAGAGGGGCCTTATGTAGGAGGTTTA 165
COX2_LsV2013_1 CGTAGGGGGCATATTAGGGGCAGTGTTTGTAGAGGGGCCTTATGTAGGAGGTTTA 165
COX2_LsV2013_2 CGTAGGGGGCATATTAGGGGCAGTGTTTGTAGAGGGGCCTTATGTAGGAGGTTTA 165
COX2_LsV2013_3 CGTAGGGGGCATATTAGGGGCAGTGTTTGTAGAGGGGCCTTATGTAGGAGGTTTA 165
COX2_LsV2013_4 CGTAGGGGGCATATTAGGGGCAGTGTTTGTAGAGGGGCCTTATGTAGGAGGTTTA 165
COX2_LsV2013_5 CGTAGGGGGCATATTAGGGGCAGTGTTTGTAGAGGGGCCTTATGTAGGAGGTTTA 165
COX2_LsAP0_1 CGTAGGGGGCATATTAGGGGCAGTGTTTGTAGAGGGGCCTTATGTAGGAGGTTTA 165
COX2_LsAP0_2 CGTAGGGGGCATATTAGGGGCAGTGTTTGTAGAGGGGCCTTATGTAGGAGGTTTA 165
COX2_LsAP0_3 CGTAGGGGGCATATTAGGGGCAGTGTTTGTAGAGGGGCCTTATGTAGGAGGTTTA 165
COX2_LsAP0_4 CGTAGGGGGCATATTAGGGGCAGTGTTTGTAGAGGGGCCTTATGTAGGAGGTTTA 165
COX2_LsVP0_1 CGTAGGGGGCATATTAGGGGCAGTGTTTGTAGAGGGGCCTTATGTAGGAGGTTTA 165
COX2_LsVP0_2 CGTAGGGGGCATATTAGGGGCAGTGTTTGTAGAGGGGCCTTATGTAGGAGGTTTA 165
COX2_LsVP0_3 CGTAGGGGGCATATTAGGGGCAGTGTTTGTAGAGGGGCCTTATGTAGGAGGTTTA 165
COX2_LsVP0_4 CGTAGGGGGCATATTAGGGGCAGTGTTTGTAGAGGGGCCTTATGTAGGAGGTTTA 165
COX2_LsVP0_5 CGTAGGGGGCATATTAGGGGCAGTGTTTGTAGAGGGGCCTTATGTAGGAGGTTTA 165
COX2_LsVP0_6 CGTAGGGGGCATATTAGGGGCAGTGTTTGTAGAGGGGCCTTATGTAGGAGGTTTA 165
COX2_LsVP0_7 CGTAGGGGGCATATTAGGGGCAGTGTTTGTAGAGGGGCCTTATGTAGGAGGTTTA 165
COX2_LsF2S_1 CGTAGGGGGCATATTAGGGGCAGTGTTTGTAGAGGGGCCTTATGTAGGAGGTTTA 165
COX2_LsF2S_2 CGTAGGGGGCATATTAGGGGCAGTGTTTGTAGAGGGGCCTTATGTAGGAGGTTTA 165
COX2_LsF2S_3 CGTAGGGGGCATATTAGGGGCAGTGTTTGTAGAGGGGCCTTATGTAGGAGGTTTA 165
COX2_LsF2S_4 CGTAGGGGGCATATTAGGGGCAGTGTTTGTAGAGGGGCCTTATGTAGGAGGTTTA 165
COX2_LsF2S_5 CGTAGGGGGCATATTAGGGGCAGTGTTTGTAGAGGGGCCTTATGTAGGAGGTTTA 165
COX2_LsF2R_1 CGTAGGGGGCATATTAGGGGCAGTGTTTGTAGAGGGGCCTTATGTAGGAGGTTTA 165
COX2_LsF2R_2 CGTAGGGGGCATATTAGGGGCAGTGTTTGTAGAGGGGCCTTATGTAGGAGGTTTA 165
COX2_LsF2R_3 CGTAGGGGGCATATTAGGGGCAGTGTTTGTAGAGGGGCCTTATGTAGGAGGTTTA 165
COX2_LsF2R_4 CGTAGGGGGCATATTAGGGGCAGTGTTTGTAGAGGGGCCTTATGTAGGAGGTTTA 165
COX2_LsF2R_5 CGTAGGGGGCATATTAGGGGCAGTGTTTGTAGAGGGGCCTTATGTAGGAGGTTTA 165
********* *********************************************
COX2_R_consensus ATCGACGGGGAGTGACTAGAGTGAATTTGAACAGCTTTACCTGGTTTAGTACTAT 220
COX2_S_consensus ATCGACGGAGAGTGACTAGAGTGAATTTGAACAGCTTTACCTGGTTTGGTACTAT 220
COX2_AY625897.1 ATCGACGGAGAGTGACTAGAGTGAATTTGAACAGCTTTACCTGGTTTAGTACTAT 220
COX2_LsA2013_1 ATCGACGGAGAGTGACTAGAGTGAATTTGAACAGCTTTACCTGGTTTGGTACTAT 220
COX2_LsA2013_2 ATCGACGGAGAGTGACTAGAGTGAATTTGAACAGCTTTACCTGGTTTGGTACTAT 220
COX2_LsA2013_3 ATCGACGGAGAGTGACTAGAGTGAATTTGAACAGCTTTACCTGGTTTGGTACTAT 220
COX2_LsA2013_4 ATCGACGGAGAGTGACTAGAGTGAATTTGAACAGCTTTACCTGGTTTGGTACTAT 220
COX2_LsV2013_1 ATCGACGGGGAGTGACTAGAGTGAATTTGAACAGCTTTACCTGGTTTAGTACTAT 220
COX2_LsV2013_2 ATCGACGGGGAGTGACTAGAGTGAATTTGAACAGCTTTACCTGGTTTAGTACTAT 220
COX2_LsV2013_3 ATCGACGGGGAGTGACTAGAGTGAATTTGAACAGCTTTACCTGGTTTAGTACTAT 220
COX2_LsV2013_4 ATCGACGGGGAGTGACTAGAGTGAATTTGAACAGCTTTACCTGGTTTAGTACTAT 220
COX2_LsV2013_5 ATCGACGGGGAGTGACTAGAGTGAATTTGAACAGCTTTACCTGGTTTAGTACTAT 220
COX2_LsAP0_1 ATCGACGGAGAGTGACTAGAGTGAATTTGAACAGCTTTACCTGGTTTGGTACTAT 220
COX2_LsAP0_2 ATCGACGGAGAGTGACTAGAGTGAATTTGAACAGCTTTACCTGGTTTGGTACTAT 220
COX2_LsAP0_3 ATCGACGGGGAGTGACTAGAGTGAATTTGAACAGCTTTACCTGGTTTAGTACTAT 220
COX2_LsAP0_4 ATCGACGGAGAGTGACTAGAGTGAATTTGAACAGCTTTACCTGGTTTGGTACTAT 220
COX2_LsVP0_1 ATCGACGGGGAGTGACTAGAGTGAATTTGAACAGCTTTACCTGGTTTAGTACTAT 220
COX2_LsVP0_2 ATCGACGGAGAGTGACTAGAGTGAATTTGAACAGCTTTACCTGGTTTAGTACTAT 220
COX2_LsVP0_3 ATCGACGGGGAGTGACTAGAGTGAATTTGAACAGCTTTACCTGGTTTAGTACTAT 220
COX2_LsVP0_4 ATCGACGGGGAGTGACTAGAGTGAATTTGAACAGCTTTACCTGGTTTAGTACTAT 220
COX2_LsVP0_5 ATCGACGGAGAGTGACTAGAGTGAATTTGAACAGCTTTACCTGGTTTAGTACTAT 220
COX2_LsVP0_6 ATCGACGGGGAGTGACTAGAGTGAATTTGAACAGCTTTACCTGGTTTAGTACTAT 220
COX2_LsVP0_7 ATCGACGGAGAGTGACTAGAGTGAATTTGAACAGCTTTACCTGGTTTGGTACTAT 220
COX2_LsF2S_1 ATCGACGGAGAGTGACTAGAGTGAATTTGAACAGCTTTACCTGGTTTGGTACTAT 220
COX2_LsF2S_2 ATCGACGGAGAGTGACTAGAGTGAATTTGAACAGCTTTACCTGGTTTGGTACTAT 220
COX2_LsF2S_3 ATCGACGGAGAGTGACTAGAGTGAATTTGAACAGCTTTACCTGGTTTGGTACTAT 220
COX2_LsF2S_4 ATCGACGGAGAGTGACTAGAGTGAATTTGAACAGCTTTACCTGGTTTGGTACTAT 220
COX2_LsF2S_5 ATCGACGGAGAGTGACTAGAGTGAATTTGAACAGCTTTACCTGGTTTGGTACTAT 220
COX2_LsF2R_1 ATCGACGGGGAGTGACTAGAGTGAATTTGAACAGCTTTACCTGGTTTAGTACTAT 220
COX2_LsF2R_2 ATCGACGGGGAGTGACTAGAGTGAATTTGAACAGCTTTACCTGGTTTAGTACTAT 220
COX2_LsF2R_3 ATCGACGGGGAGTGACTAGAGTGAATTTGAACAGCTTTACCTGGTTTAGTACTAT 220
COX2_LsF2R_4 ATCGACGGGGAGTGACTAGAGTGAATTTGAACAGCTTTACCTGGTTTAGTACTAT 220
COX2_LsF2R_5 ATCGACGGGGAGTGACTAGAGTGAATTTGAACAGCTTTACCTGGTTTAGTACTAT 220
******** ************************************** *******
COX2_R_consensus TTGGGGTAGCTATACCCTCTTTATCTTTATTATATATATACGATGAAATAACAAA 275
COX2_S_consensus TTGGGGTAGCTATACCCTCTTTATCTTTATTATATATATACGATGAAATAACAAA 275
COX2_AY625897.1 TTGGGGTAGCTATACCCTCTTTATCTTTATTATATATATACGATGAAATAACAAA 275
COX2_LsA2013_1 TTGGGGTAGCTATACCCTCTTTATCTTTATTATATATATACGATGAAATAACAAA 275
COX2_LsA2013_2 TTGGGGTAGCTATACCCTCTTTATCTTTATTATATATATACGATGAAATAACAAA 275
COX2_LsA2013_3 TTGGGGTAGCTATACCCTCTTTATCTTTATTATATATATACGATGAAATAACAAA 275
COX2_LsA2013_4 TTGGGGTAGCTATACCCTCTTTATCTTTATTATATATATACGATGAAATAACAAA 275
COX2_LsV2013_1 TTGGGGTAGCTATACCCTCTTTATCTTTATTATATATATACGATGAAATAACAAA 275
COX2_LsV2013_2 TTGGGGTAGCTATACCCTCTTTATCTTTATTATATATATACGATGAAATAACAAA 275
COX2_LsV2013_3 TTGGGGTAGCTATACCCTCTTTATCTTTATTATATATATACGATGAAATAACAAA 275
COX2_LsV2013_4 TTGGGGTAGCTATACCCTCTTTATCTTTATTATATATATACGATGAAATAACAAA 275
COX2_LsV2013_5 TTGGGGTAGCTATACCCTCTTTATCTTTATTATATATATACGATGAAATAACAAA 275
COX2_LsAP0_1 TTGGGGTAGCTATACCCTCTTTATCTTTATTATATATATACGATGAAATAACAAA 275
COX2_LsAP0_2 TTGGGGTAGCTATACCCTCTTTATCTTTATTATATATATACGATGAAATAACAAA 275
COX2_LsAP0_3 TTGGGGTAGCTATACCCTCTTTATCTTTATTATATATATACGATGAAATAACAAA 275
COX2_LsAP0_4 TTGGGGTAGCTATACCCTCTTTATCTTTATTATATATATACGATGAAATAACAAA 275
COX2_LsVP0_1 TTGGGGTAGCTATACCCTCTTTATCTTTATTATATATATACGATGAAATAACAAA 275
COX2_LsVP0_2 TTGGGGTAGCTATACCCTCTTTATCTTTATTATATATATACGATGAAATAACAAA 275
COX2_LsVP0_3 TTGGGGTAGCTATACCCTCTTTATCTTTATTATATATATACGATGAAATAACAAA 275
COX2_LsVP0_4 TTGGGGTAGCTATACCCTCTTTATCTTTATTATATATATACGATGAAATAACAAA 275
COX2_LsVP0_5 TTGGGGTAGCTATACCCTCTTTATCTTTATTATATATATACGATGAAATAACAAA 275
COX2_LsVP0_6 TTGGGGTAGCTATACCCTCTTTATCTTTATTATATATATACGATGAAATAACAAA 275
COX2_LsVP0_7 TTGGGGTAGCTATACCCTCTTTATCTTTATTATATATATACGATGAAATAACAAA 275
COX2_LsF2S_1 TTGGGGTAGCTATACCCTCTTTATCTTTATTATATATATACGATGAAATAACAAA 275
COX2_LsF2S_2 TTGGGGTAGCTATACCCTCTTTATCTTTATTATATATATACGATGAAATAACAAA 275
COX2_LsF2S_3 TTGGGGTAGCTATACCCTCTTTATCTTTATTATATATATACGATGAAATAACAAA 275
COX2_LsF2S_4 TTGGGGTAGCTATACCCTCTTTATCTTTATTATATATATACGATGAAATAACAAA 275
COX2_LsF2S_5 TTGGGGTAGCTATACCCTCTTTATCTTTATTATATATATACGATGAAATAACAAA 275
COX2_LsF2R_1 TTGGGGTAGCTATACCCTCTTTATCTTTATTATATATATACGATGAAATAACAAA 275
COX2_LsF2R_2 TTGGGGTAGCTATACCCTCTTTATCTTTATTATATATATACGATGAAATAACAAA 275
COX2_LsF2R_3 TTGGGGTAGCTATACCCTCTTTATCTTTATTATATATATACGATGAAATAACAAA 275
COX2_LsF2R_4 TTGGGGTAGCTATACCCTCTTTATCTTTATTATATATATACGATGAAATAACAAA 275
COX2_LsF2R_5 TTGGGGTAGCTATACCCTCTTTATCTTTATTATATATATACGATGAAATAACAAA 275
*******************************************************
COX2_R_consensus TTTTGATTTGGGAGTAAAAGTAAATGGATACCAGTGATATTGGAGTTACGAGATA 330
COX2_S_consensus TTTTGATTTGGGGGTAAAAGTAAATGGGTATCAGTGATATTGGAGCTACGAGATA 330
COX2_AY625897.1 TTTTGATTTGGGGGTAAAAGTAAATGGGTATCAGTGATATTGGAGCTACGAGATA 330
COX2_LsA2013_1 TTTTGATTTGGGGGTAAAAGTAAATGGGTATCAGTGATATTGGAGCTACGAGATA 330
COX2_LsA2013_2 TTTTGATTTGGGGGTAAAAGTAAATGGGTATCAGTGATATTGGAGCTACGAGATA 330
COX2_LsA2013_3 TTTTGATTTGGGGGTAAAAGTAAATGGGTATCAGTGATATTGGAGCTACGAGATA 330
COX2_LsA2013_4 TTTTGATTTGGGGGTAAAAGTAAATGGGTATCAGTGATATTGGAGCTACGAGATA 330
COX2_LsV2013_1 TTTTGATTTGGGAGTAAAAGTAAATGGATACCAGTGATATTGGAGTTACGAGATA 330
COX2_LsV2013_2 TTTTGATTTGGGAGTAAAAGTAAATGGATACCAGTGATATTGGAGTTACGAGATA 330
COX2_LsV2013_3 TTTTGATTTGGGAGTAAAAGTAAATGGATACCAGTGATATTGGAGTTACGAGATA 330
COX2_LsV2013_4 TTTTGATTTGGGAGTAAAAGTAAATGGATACCAGTGATATTGGAGTTACGAGATA 330
COX2_LsV2013_5 TTTTGATTTGGGAGTAAAAGTAAATGGATACCAGTGATATTGGAGTTACGAGATA 330
COX2_LsAP0_1 TTTTGATTTGGGGGTAAAAGTAAATGGGTATCAGTGATATTGGAGCTACGAGATA 330
COX2_LsAP0_2 TTTTGATTTGGGGGTAAAAGTAAATGGGTATCAGTGATATTGGAGCTACGAGATA 330
COX2_LsAP0_3 TTTTGATTTGGGAGTAAAAGTAAATGGATACCAGTGATATTGGAGTTACGAGATA 330
COX2_LsAP0_4 TTTTGATTTGGGGGTAAAAGTAAATGGGTATCAGTGATATTGGAGCTACGAGATA 330
COX2_LsVP0_1 TTTTGATTTGGGAGTAAAAGTAAATGGATACCAGTGATATTGGAGTTACGAGATA 330
COX2_LsVP0_2 TTTTGATTTGGGGGTAAAAGTAAATGGATATCAGTGATATTGGAGCTACGAGATA 330
COX2_LsVP0_3 TTTTGATTTGGGAGTAAAAGTAAATGGATACCAGTGATATTGGAGTTACGAGATA 330
COX2_LsVP0_4 TTTTGATTTGGGAGTAAAAGTAAATGGATACCAGTGATATTGGAGTTACGAGATA 330
COX2_LsVP0_5 TTTTGATTTGGGGGTAAAAGTAAATGGATATCAGTGATATTGGAGCTACGAGATA 330
COX2_LsVP0_6 TTTTGATTTGGGAGTAAAAGTAAATGGATACCAGTGATATTGGAGTTACGAGATA 330
COX2_LsVP0_7 TTTTGATTTGGGGGTAAAAGTAAATGGGTATCAGTGATATTGGAGCTACGAGATA 330
COX2_LsF2S_1 TTTTGATTTGGGGGTAAAAGTAAATGGGTATCAGTGATATTGGAGCTACGAGATA 330
COX2_LsF2S_2 TTTTGATTTGGGGGTAAAAGTAAATGGGTATCAGTGATATTGGAGCTACGAGATA 330
COX2_LsF2S_3 TTTTGATTTGGGGGTAAAAGTAAATGGGTATCAGTGATATTGGAGCTACGAGATA 330
COX2_LsF2S_4 TTTTGATTTGGGGGTAAAAGTAAATGGGTATCAGTGATATTGGAGCTACGAGATA 330
COX2_LsF2S_5 TTTTGATTTGGGGGTAAAAGTAAATGGGTATCAGTGATATTGGAGCTACGAGATA 330
COX2_LsF2R_1 TTTTGATTTGGGAGTAAAAGTAAATGGATACCAGTGATATTGGAGTTACGAGATA 330
COX2_LsF2R_2 TTTTGATTTGGGAGTAAAAGTAAATGGATACCAGTGATATTGGAGTTACGAGATA 330
COX2_LsF2R_3 TTTTGATTTGGGAGTAAAAGTAAATGGATACCAGTGATATTGGAGTTACGAGATA 330
COX2_LsF2R_4 TTTTGATTTGGGAGTAAAAGTAAATGGATACCAGTGATATTGGAGTTACGAGATA 330
COX2_LsF2R_5 TTTTGATTTGGGAGTAAAAGTAAATGGATACCAGTGATATTGGAGTTACGAGATA 330
************ ************** ** ************** *********
COX2_R_consensus CCCTTAGCAGAGGGCCTTGTGTTAGATTGTTTTATGGTCCCCAGAAGGGATACAA 385
COX2_S_consensus CCCTTAGCAGAGGGCCTTGTGTTAGATTGTTTTATGGTCCCCAGAAGGGATACAA 385
COX2_AY625897.1 CCCTTAGCAGAGGGCCTTGTGTTAGATTGTTTTATGGTCCCCAGAAGGGATACAA 385
COX2_LsA2013_1 CCCTTAGCAGAGGGCCTTGTGTTAGATTGTTTTATGGTCCCCAGAAGGGATACAA 385
COX2_LsA2013_2 CCCTTAGCAGAGGGCCTTGTGTTAGATTGTTTTATGGTCCCCAGAAGGGATACAA 385
COX2_LsA2013_3 CCCTTAGCAGAGGGCCTTGTGTTAGATTGTTTTATGGTCCCCAGAAGGGATACAA 385
COX2_LsA2013_4 CCCTTAGCAGAGGGCCTTGTGTTAGATTGTTTTATGGTCCCCAGAAGGGATACAA 385
COX2_LsV2013_1 CCCTTAGCAGAGGGCCTTGTGTTAGATTGTTTTATGGTCCCCAGAAGGGATACAA 385
COX2_LsV2013_2 CCCTTAGCAGAGGGCCTTGTGTTAGATTGTTTTATGGTCCCCAGAAGGGATACAA 385
COX2_LsV2013_3 CCCTTAGCAGAGGGCCTTGTGTTAGATTGTTTTATGGTCCCCAGAAGGGATACAA 385
COX2_LsV2013_4 CCCTTAGCAGAGGGCCTTGTGTTAGATTGTTTTATGGTCCCCAGAAGGGATACAA 385
COX2_LsV2013_5 CCCTTAGCAGAGGGCCTTGTGTTAGATTGTTTTATGGTCCCCAGAAGGGATACAA 385
COX2_LsAP0_1 CCCTTAGCAGAGGGCCTTGTGTTAGATTGTTTTATGGTCCCCAGAAGGGATACAA 385
COX2_LsAP0_2 CCCTTAGCAGAGGGCCTTGTGTTAGATTGTTTTATGGTCCCCAGAAGGGATACAA 385
COX2_LsAP0_3 CCCTTAGCAGAGGGCCTTGTGTTAGATTGTTTTATGGTCCCCAGAAGGGATACAA 385
COX2_LsAP0_4 CCCTTAGCAGAGGGCCTTGTGTTAGATTGTTTTATGGTCCCCAGAAGGGATACAA 385
COX2_LsVP0_1 CCCTTAGCAGAGGGCCTTGTGTTAGATTGTTTTATGGTCCCCAGAAGGGATACAA 385
COX2_LsVP0_2 CCCTTAGCAGAGGGCCTTGTGTTAGATTGTTTTATGGTCCCCAGAAGGGATACAA 385
COX2_LsVP0_3 CCCTTAGCAGAGGGCCTTGTGTTAGATTGTTTTATGGTCCCCAGAAGGGATACAA 385
COX2_LsVP0_4 CCCTTAGCAGAGGGCCTTGTGTTAGATTGTTTTATGGTCCCCAGAAGGGATACAA 385
COX2_LsVP0_5 CCCTTAGCAGAGGGCCTTGTGTTAGATTGTTTTATGGTCCCCAGAAGGGATACAA 385
COX2_LsVP0_6 CCCTTAGCAGAGGGCCTTGTGTTAGATTGTTTTATGGTCCCCAGAAGGGATACAA 385
COX2_LsVP0_7 CCCTTAGCAGAGGGCCTTGTGTTAGATTGTTTTATGGTCCCCAGAAGGGATACAA 385
COX2_LsF2S_1 CCCTTAGCAGAGGGCCTTGTGTTAGATTGTTTTATGGTCCCCAGAAGGGATACAA 385
COX2_LsF2S_2 CCCTTAGCAGAGGGCCTTGTGTTAGATTGTTTTATGGTCCCCAGAAGGGATACAA 385
COX2_LsF2S_3 CCCTTAGCAGAGGGCCTTGTGTTAGATTGTTTTATGGTCCCCAGAAGGGATACAA 385
COX2_LsF2S_4 CCCTTAGCAGAGGGCCTTGTGTTAGATTGTTTTATGGTCCCCAGAAGGGATACAA 385
COX2_LsF2S_5 CCCTTAGCAGAGGGCCTTGTGTTAGATTGTTTTATGGTCCCCAGAAGGGATACAA 385
COX2_LsF2R_1 CCCTTAGCAGAGGGCCTTGTGTTAGATTGTTTTATGGTCCCCAGAAGGGATACAA 385
COX2_LsF2R_2 CCCTTAGCAGAGGGCCTTGTGTTAGATTGTTTTATGGTCCCCAGAAGGGATACAA 385
COX2_LsF2R_3 CCCTTAGCAGAGGGCCTTGTGTTAGATTGTTTTATGGTCCCCAGAAGGGATACAA 385
COX2_LsF2R_4 CCCTTAGCAGAGGGCCTTGTGTTAGATTGTTTTATGGTCCCCAGAAGGGATACAA 385
COX2_LsF2R_5 CCCTTAGCAGAGGGCCTTGTGTTAGATTGTTTTATGGTCCCCAGAAGGGATACAA 385
*******************************************************
COX2_R_consensus AGTTAGGACAAATGCGCTTACTTGAAAGAGATGTGGCTTTAACTTTACCTATTAA 440
COX2_S_consensus AGTTAGGACAAATGCGCTTACTTGAAAGAGATGTGGCTTTAACTTTACCTATTAA 440
COX2_AY625897.1 AGTTAGGACAAATGCGCTTACTTGAAAGAGATGTGGCTTTAACTTTACCTATTAA 440
COX2_LsA2013_1 AGTTAGGACAAATGCGCTTACTTGAAAGAGATGTGGCTTTAACTTTACCTATTAA 440
COX2_LsA2013_2 AGTTAGGACAAATGCGCTTACTTGAAAGAGATGTGGCTTTAACTTTACCTATTAA 440
COX2_LsA2013_3 AGTTAGGACAAATGCGCTTACTTGAAAGAGATGTGGCTTTAACTTTACCTATTAA 440
COX2_LsA2013_4 AGTTAGGACAAATGCGCTTACTTGAAAGAGATGTGGCTTTAACTTTACCTATTAA 440
COX2_LsV2013_1 AGTTAGGACAAATGCGCTTACTTGAAAGAGATGTGGCTTTAACTTTACCTATTAA 440
COX2_LsV2013_2 AGTTAGGACAAATGCGCTTACTTGAAAGAGATGTGGCTTTAACTTTACCTATTAA 440
COX2_LsV2013_3 AGTTAGGACAAATGCGCTTACTTGAAAGAGATGTGGCTTTAACTTTACCTATTAA 440
COX2_LsV2013_4 AGTTAGGACAAATGCGCTTACTTGAAAGAGATGTGGCTTTAACTTTACCTATTAA 440
COX2_LsV2013_5 AGTTAGGACAAATGCGCTTACTTGAAAGAGATGTGGCTTTAACTTTACCTATTAA 440
COX2_LsAP0_1 AGTTAGGACAAATGCGCTTACTTGAAAGAGATGTGGCTTTAACTTTACCTATTAA 440
COX2_LsAP0_2 AGTTAGGACAAATGCGCTTACTTGAAAGAGATGTGGCTTTAACTTTACCTATTAA 440
COX2_LsAP0_3 AGTTAGGACAAATGCGCTTACTTGAAAGAGATGTGGCTTTAACTTTACCTATTAA 440
COX2_LsAP0_4 AGTTAGGACAAATGCGCTTACTTGAAAGAGATGTGGCTTTAACTTTACCTATTAA 440
COX2_LsVP0_1 AGTTAGGACAAATGCGCTTACTTGAAAGAGATGTGGCTTTAACTTTACCTATTAA 440
COX2_LsVP0_2 AGTTAGGACAAATGCGCTTACTTGAAAGAGATGTGGCTTTAACTTTACCTATTAA 440
COX2_LsVP0_3 AGTTAGGACAAATGCGCTTACTTGAAAGAGATGTGGCTTTAACTTTACCTATTAA 440
COX2_LsVP0_4 AGTTAGGACAAATGCGCTTACTTGAAAGAGATGTGGCTTTAACTTTACCTATTAA 440
COX2_LsVP0_5 AGTTAGGACAAATGCGCTTACTTGAAAGAGATGTGGCTTTAACTTTACCTATTAA 440
COX2_LsVP0_6 AGTTAGGACAAATGCGCTTACTTGAAAGAGATGTGGCTTTAACTTTACCTATTAA 440
COX2_LsVP0_7 AGTTAGGACAAATGCGCTTACTTGAAAGAGATGTGGCTTTAACTTTACCTATTAA 440
COX2_LsF2S_1 AGTTAGGACAAATGCGCTTACTTGAAAGAGATGTGGCTTTAACTTTACCTATTAA 440
COX2_LsF2S_2 AGTTAGGACAAATGCGCTTACTTGAAAGAGATGTGGCTTTAACTTTACCTATTAA 440
COX2_LsF2S_3 AGTTAGGACAAATGCGCTTACTTGAAAGAGATGTGGCTTTAACTTTACCTATTAA 440
COX2_LsF2S_4 AGTTAGGACAAATGCGCTTACTTGAAAGAGATGTGGCTTTAACTTTACCTATTAA 440
COX2_LsF2S_5 AGTTAGGACAAATGCGCTTACTTGAAAGAGATGTGGCTTTAACTTTACCTATTAA 440
COX2_LsF2R_1 AGTTAGGACAAATGCGCTTACTTGAAAGAGATGTGGCTTTAACTTTACCTATTAA 440
COX2_LsF2R_2 AGTTAGGACAAATGCGCTTACTTGAAAGAGATGTGGCTTTAACTTTACCTATTAA 440
COX2_LsF2R_3 AGTTAGGACAAATGCGCTTACTTGAAAGAGATGTGGCTTTAACTTTACCTATTAA 440
COX2_LsF2R_4 AGTTAGGACAAATGCGCTTACTTGAAAGAGATGTGGCTTTAACTTTACCTATTAA 440
COX2_LsF2R_5 AGTTAGGACAAATGCGCTTACTTGAAAGAGATGTGGCTTTAACTTTACCTATTAA 440
*******************************************************
COX2_R_consensus AAGAATGCTGCAGTTGATAGTGTCTTCAAAGGATGTATTACATGCTTGGGCGGTC 495
COX2_S_consensus AAGAATGCTGCAGTTGATAGTGTCTTCAAAGGATGTATTACATGCTTGGGCGGTC 495
COX2_AY625897.1 AAGAATGCTGCAGTTGATAGTGTCTTCAAAGGATGTATTACATGCTTGGGCGGTC 495
COX2_LsA2013_1 AAGAATGCTGCAGTTGATAGTGTCTTCAAAGGATGTATTACATGCTTGGGCGGTC 495
COX2_LsA2013_2 AAGAATGCTGCAGTTGATAGTGTCTTCAAAGGATGTATTACATGCTTGGGCGGTC 495
COX2_LsA2013_3 AAGAATGCTGCAGTTGATAGTGTCTTCAAAGGATGTATTACATGCTTGGGCGGTC 495
COX2_LsA2013_4 AAGAATGCTGCAGTTGATAGTGTCTTCAAAGGATGTATTACATGCTTGGGCGGTC 495
COX2_LsV2013_1 AAGAATGCTGCAGTTGATAGTGTCTTCAAAGGATGTATTACATGCTTGGGCGGTC 495
COX2_LsV2013_2 AAGAATGCTGCAGTTGATAGTGTCTTCAAAGGATGTATTACATGCTTGGGCGGTC 495
COX2_LsV2013_3 AAGAATGCTGCAGTTGATAGTGTCTTCAAAGGATGTATTACATGCTTGGGCGGTC 495
COX2_LsV2013_4 AAGAATGCTGCAGTTGATAGTGTCTTCAAAGGATGTATTACATGCTTGGGCGGTC 495
COX2_LsV2013_5 AAGAATGCTGCAGTTGATAGTGTCTTCAAAGGATGTATTACATGCTTGGGCGGTC 495
COX2_LsAP0_1 AAGAATGCTGCAGTTGATAGTGTCTTCAAAGGATGTATTACATGCTTGGGCGGTC 495
COX2_LsAP0_2 AAGAATGCTGCAGTTGATAGTGTCTTCAAAGGATGTATTACATGCTTGGGCGGTC 495
COX2_LsAP0_3 AAGAATGCTGCAGTTGATAGTGTCTTCAAAGGATGTATTACATGCTTGGGCGGTC 495
COX2_LsAP0_4 AAGAATGCTGCAGTTGATAGTGTCTTCAAAGGATGTATTACATGCTTGGGCGGTC 495
COX2_LsVP0_1 AAGAATGCTGCAGTTGATAGTGTCTTCAAAGGATGTATTACATGCTTGGGCGGTC 495
COX2_LsVP0_2 AAGAATGCTGCAGTTGATAGTGTCTTCAAAGGATGTATTACATGCTTGGGCGGTC 495
COX2_LsVP0_3 AAGAATGCTGCAGTTGATAGTGTCTTCAAAGGATGTATTACATGCTTGGGCGGTC 495
COX2_LsVP0_4 AAGAATGCTGCAGTTGATAGTGTCTTCAAAGGATGTATTACATGCTTGGGCGGTC 495
COX2_LsVP0_5 AAGAATGCTGCAGTTGATAGTGTCTTCAAAGGATGTATTACATGCTTGGGCGGTC 495
COX2_LsVP0_6 AAGAATGCTGCAGTTGATAGTGTCTTCAAAGGATGTATTACATGCTTGGGCGGTC 495
COX2_LsVP0_7 AAGAATGCTGCAGTTGATAGTGTCTTCAAAGGATGTATTACATGCTTGGGCGGTC 495
COX2_LsF2S_1 AAGAATGCTGCAGTTGATAGTGTCTTCAAAGGATGTATTACATGCTTGGGCGGTC 495
COX2_LsF2S_2 AAGAATGCTGCAGTTGATAGTGTCTTCAAAGGATGTATTACATGCTTGGGCGGTC 495
COX2_LsF2S_3 AAGAATGCTGCAGTTGATAGTGTCTTCAAAGGATGTATTACATGCTTGGGCGGTC 495
COX2_LsF2S_4 AAGAATGCTGCAGTTGATAGTGTCTTCAAAGGATGTATTACATGCTTGGGCGGTC 495
COX2_LsF2S_5 AAGAATGCTGCAGTTGATAGTGTCTTCAAAGGATGTATTACATGCTTGGGCGGTC 495
COX2_LsF2R_1 AAGAATGCTGCAGTTGATAGTGTCTTCAAAGGATGTATTACATGCTTGGGCGGTC 495
COX2_LsF2R_2 AAGAATGCTGCAGTTGATAGTGTCTTCAAAGGATGTATTACATGCTTGGGCGGTC 495
COX2_LsF2R_3 AAGAATGCTGCAGTTGATAGTGTCTTCAAAGGATGTATTACATGCTTGGGCGGTC 495
COX2_LsF2R_4 AAGAATGCTGCAGTTGATAGTGTCTTCAAAGGATGTATTACATGCTTGGGCGGTC 495
COX2_LsF2R_5 AAGAATGCTGCAGTTGATAGTGTCTTCAAAGGATGTATTACATGCTTGGGCGGTC 495
*******************************************************
COX2_R_consensus CCTAGCTTAGGAGTTAAAATAGACGCTGTGCCAGGACGAATTAATACCCTATCAA 550
COX2_S_consensus CCTAGCTTAGGGGTTAAAATAGACGCTGTGCCAGGACGAATTAATACCCTATCAA 550
COX2_AY625897.1 CCTAGCTTAGGGGTTAAAATAGACGCTGTGCCAGGACGAATTAATACCCTATCAA 550
COX2_LsA2013_1 CCTAGCTTAGGGGTTAAAATAGACGCTGTGCCAGGACGAATTAATACCCTATCAA 550
COX2_LsA2013_2 CCTAGCTTAGGGGTTAAAATAGACGCTGTGCCAGGACGAATTAATACCCTATCAA 550
COX2_LsA2013_3 CCTAGCTTAGGGGTTAAAATAGACGCTGTGCCAGGACGAATTAATACCCTATCAA 550
COX2_LsA2013_4 CCTAGCTTAGGGGTTAAAATAGACGCTGTGCCAGGACGAATTAATACCCTATCAA 550
COX2_LsV2013_1 CCTAGCTTAGGAGTTAAAATAGACGCTGTGCCAGGACGAATTAATACCCTATCAA 550
COX2_LsV2013_2 CCTAGCTTAGGAGTTAAAATAGACGCTGTGCCAGGACGAATTAATACCCTATCAA 550
COX2_LsV2013_3 CCTAGCTTAGGAGTTAAAATAGACGCTGTGCCAGGACGAATTAATACCCTATCAA 550
COX2_LsV2013_4 CCTAGCTTAGGAGTTAAAATAGACGCTGTGCCAGGACGAATTAATACCCTATCAA 550
COX2_LsV2013_5 CCTAGCTTAGGAGTTAAAATAGACGCTGTGCCAGGACGAATTAATACCCTATCAA 550
COX2_LsAP0_1 CCTAGCTTAGGGGTTAAAATAGACGCTGTGCCAGGACGAATTAATACCCTATCAA 550
COX2_LsAP0_2 CCTAGCTTAGGGGTTAAAATAGACGCTGTGCCAGGACGAATTAATACCCTATCAA 550
COX2_LsAP0_3 CCTAGCTTAGGAGTTAAAATAGACGCTGTGCCAGGACGAATTAATGCCCTATCAA 550
COX2_LsAP0_4 CCTAGCTTAGGGGTTAAAATAGACGCTGTGCCAGGACGAATTAATACCCTATCAA 550
COX2_LsVP0_1 CCTAGCTTAGGAGTTAAAATAGACGCTGTGCCAGGACGAATTAATACCCTATCAA 550
COX2_LsVP0_2 CCTAGCTTAGGGGTTAAAATAGACGCTGTGCCAGGACGAATTAATACCCTATCAA 550
COX2_LsVP0_3 CCTAGCTTAGGAGTTAAAATAGACGCTGTGCCAGGACGAATTAATACCCTATCAA 550
COX2_LsVP0_4 CCTAGCTTAGGAGTTAAAATAGACGCTGTGCCAGGACGAATTAATACCCTATCAA 550
COX2_LsVP0_5 CCTAGCTTAGGGGTTAAAATAGACGCTGTGCCAGGACGAATTAATACCCTATCAA 550
COX2_LsVP0_6 CCTAGCTTAGGAGTTAAAATAGACGCTGTGCCAGGACGAATTAATACCCTATCAA 550
COX2_LsVP0_7 CCTAGCTTAGGGGTTAAAATAGACGCTGTGCCAGGACGAATTAATACCCTATCAA 550
COX2_LsF2S_1 CCTAGCTTAGGGGTTAAAATAGACGCTGTGCCAGGACGAATTAATACCCTATCAA 550
COX2_LsF2S_2 CCTAGCTTAGGGGTTAAAATAGACGCTGTGCCAGGACGAATTAATACCCTATCAA 550
COX2_LsF2S_3 CCTAGCTTAGGGGTTAAAATAGACGCTGTGCCAGGACGAATTAATACCCTATCAA 550
COX2_LsF2S_4 CCTAGCTTAGGGGTTAAAATAGACGCTGTGCCAGGACGAATTAATACCCTATCAA 550
COX2_LsF2S_5 CCTAGCTTAGGGGTTAAAATAGACGCTGTGCCAGGACGAATTAATACCCTATCAA 550
COX2_LsF2R_1 CCTAGCTTAGGAGTTAAAATAGACGCTGTGCCAGGACGAATTAATACCCTATCAA 550
COX2_LsF2R_2 CCTAGCTTAGGAGTTAAAATAGACGCTGTGCCAGGACGAATTAATACCCTATCAA 550
COX2_LsF2R_3 CCTAGCTTAGGAGTTAAAATAGACGCTGTGCCAGGACGAATTAATACCCTATCAA 550
COX2_LsF2R_4 CCTAGCTTAGGAGTTAAAATAGACGCTGTGCCAGGACGAATTAATACCCTATCAA 550
COX2_LsF2R_5 CCTAGCTTAGGAGTTAAAATAGACGCTGTGCCAGGACGAATTAATACCCTATCAA 550
*********** ********************************* *********
COX2_R_consensus TATATAGATTTCGGCCGGGATTGTATTTTGGGCAATGTTCAGAAATTTGTGGGGC 605
COX2_S_consensus TATATAGATTTCGGCCGGGATTGTATTTTGGGCAATGTTCAGAAATTTGTGGGGC 605
COX2_AY625897.1 TATATAGATTTCGGCCGGGATTGTATTTTGGGCAATGTTCAGAAATTTGTGGGGC 605
COX2_LsA2013_1 TATATAGATTTCGGCCGGGATTGTATTTTGGGCAATGTTCAGAAATTTGTGGGGC 605
COX2_LsA2013_2 TATATAGATTTCGGCCGGGATTGTATTTTGGGCAATGTTCAGAAATTTGTGGGGC 605
COX2_LsA2013_3 TATATAGATTTCGGCCGGGATTGTATTTTGGGCAATGTTCAGAAATTTGTGGGGC 605
COX2_LsA2013_4 TATATAGATTTCGGCCGGGATTGTATTTTGGGCAATGTTCAGAAATTTGTGGGGC 605
COX2_LsV2013_1 TATATAGATTTCGGCCGGGATTGTATTTTGGGCAATGTTCAGAAATTTGTGGGGC 605
COX2_LsV2013_2 TATATAGATTTCGGCCGGGATTGTATTTTGGGCAATGTTCAGAAATTTGTGGGGC 605
COX2_LsV2013_3 TATATAGATTTCGGCCGGGATTGTATTTTGGGCAATGTTCAGAAATTTGTGGGGC 605
COX2_LsV2013_4 TATATAGATTTCGGCCGGGATTGTATTTTGGGCAATGTTCAGAAATTTGTGGGGC 605
COX2_LsV2013_5 TATATAGATTTCGGCCGGGATTGTATTTTGGGCAATGTTCAGAAATTTGTGGGGC 605
COX2_LsAP0_1 TATATAGATTTCGGCCGGGATTGTATTTTGGGCAATGTTCAGAAATTTGTGGGGC 605
COX2_LsAP0_2 TATATAGATTTCGGCCGGGATTGTATTTTGGGCAATGTTCAGAAATTTGTGGGGC 605
COX2_LsAP0_3 TATATAGATTTCGGCCGGGATTGTATTTTGGGCAATGTTCAGAAATTTGTGGGGC 605
COX2_LsAP0_4 TATATAGATTTCGGCCGGGATTGTATTTTGGGCAATGTTCAGAAATTTGTGGGGC 605
COX2_LsVP0_1 TATATAGATTTCGGCCGGGATTGTATTTTGGGCAATGTTCAGAAATTTGTGGGGC 605
COX2_LsVP0_2 TATATAGATTTCGGCCGGGATTGTATTTTGGGCAATGTTCAGAAATTTGTGGGGC 605
COX2_LsVP0_3 TATATAGATTTCGGCCGGGATTGTATTTTGGGCAATGTTCAGAAATTTGTGGGGC 605
COX2_LsVP0_4 TATATAGATTTCGGCCGGGATTGTATTTTGGGCAATGTTCAGAAATTTGTGGGGC 605
COX2_LsVP0_5 TATATAGATTTCGGCCGGGATTGTATTTTGGGCAATGTTCAGAAATTTGTGGGGC 605
COX2_LsVP0_6 TATATAGATTTCGGCCGGGATTGTATTTTGGGCAATGTTCAGAAATTTGTGGGGC 605
COX2_LsVP0_7 TATATAGATTTCGGCCGGGATTGTATTTTGGGCAATGTTCAGAAATTTGTGGGGC 605
COX2_LsF2S_1 TATATAGATTTCGGCCGGGATTGTATTTTGGGCAATGTTCAGAAATTTGTGGGGC 605
COX2_LsF2S_2 TATATAGATTTCGGCCGGGATTGTATTTTGGGCAATGTTCAGAAATTTGTGGGGC 605
COX2_LsF2S_3 TATATAGATTTCGGCCGGGATTGTATTTTGGGCAATGTTCAGAAATTTGTGGGGC 605
COX2_LsF2S_4 TATATAGATTTCGGCCGGGATTGTATTTTGGGCAATGTTCAGAAATTTGTGGGGC 605
COX2_LsF2S_5 TATATAGATTTCGGCCGGGATTGTATTTTGGGCAATGTTCAGAAATTTGTGGGGC 605
COX2_LsF2R_1 TATATAGATTTCGGCCGGGATTGTATTTTGGGCAATGTTCAGAAATTTGTGGGGC 605
COX2_LsF2R_2 TATATAGATTTCGGCCGGGATTGTATTTTGGGCAATGTTCAGAAATTTGTGGGGC 605
COX2_LsF2R_3 TATATAGATTTCGGCCGGGATTGTATTTTGGGCAATGTTCAGAAATTTGTGGGGC 605
COX2_LsF2R_4 TATATAGATTTCGGCCGGGATTGTATTTTGGGCAATGTTCAGAAATTTGTGGGGC 605
COX2_LsF2R_5 TATATAGATTTCGGCCGGGATTGTATTTTGGGCAATGTTCAGAAATTTGTGGGGC 605
*******************************************************
COX2_R_consensus ACATCATAGGTTTATGCCTATTTTACTAGAGATAGTAAGGGTCGACGATTTTGCT 660
COX2_S_consensus ACATCATAGGTTTATGCCTATTTTACTAGAGATAGTAAGGGTTGACGATTTTGCT 660
COX2_AY625897.1 ACATCATAGGTTTATGCCTATTTTACTAGAGATAGTAAGGGTTGACGATTTTGCT 660
COX2_LsA2013_1 ACATCATAGGTTTATGCCTATTTTACTAGAGATAGTAAGGGTTGACGATTTTGCT 660
COX2_LsA2013_2 ACATCATAGGTTTATGCCTATTTTACTAGAGATAGTAAGGGTTGACGATTTTGCT 660
COX2_LsA2013_3 ACATCATAGGTTTATGCCTATTTTACTAGAGATAGTAAGGGTTGACGATTTTGCT 660
COX2_LsA2013_4 ACATCATAGGTTTATGCCTATTTTACTAGAGATAGTAAGGGTTGACGATTTTGCT 660
COX2_LsV2013_1 ACATCATAGGTTTATGCCTATTTTACTAGAGATAGTAAGGGTCGACGATTTTGCT 660
COX2_LsV2013_2 ACATCATAGGTTTATGCCTATTTTACTAGAGATAGTAAGGGTCGACGATTTTGCT 660
COX2_LsV2013_3 ACATCATAGGTTTATGCCTATTTTACTAGAGATAGTAAGGGTCGACGATTTTGCT 660
COX2_LsV2013_4 ACATCATAGGTTTATGCCTATTTTACTAGAGATAGTAAGGGTCGACGATTTTGCT 660
COX2_LsV2013_5 ACATCATAGGTTTATGCCTATTTTACTAGAGATAGTAAGGGTCGACGATTTTGCT 660
COX2_LsAP0_1 ACATCATAGGTTTATGCCTATTTTACTAGAGATAGTAAGGGTTGACGATTTTGCT 660
COX2_LsAP0_2 ACATCATAGGTTTATGCCTATTTTACTAGAGATAGTAAGGGTTGACGATTTTGCT 660
COX2_LsAP0_3 ACATCATAGGTTTATGCCTATTTTACTAGAGATAGTAAGGGTCGACGATTTTGCT 660
COX2_LsAP0_4 ACATCATAGGTTTATGCCTATTTTACTAGAGATAGTAAGGGTTGACGATTTTGCT 660
COX2_LsVP0_1 ACATCATAGGTTTATGCCTATTTTACTAGAGATAGTAAGGGTCGACGATTTTGCT 660
COX2_LsVP0_2 ACATCATAGGTTTATGCCTATTTTACTAGAGATAGTAAGGGTTGACGATTTTGCT 660
COX2_LsVP0_3 ACATCATAGGTTTATGCCTATTTTACTAGAGATAGTAAGGGTCGACGATTTTGCT 660
COX2_LsVP0_4 ACATCATAGGTTTATGCCTATTTTACTAGAGATAGTAAGGGTCGACGATTTTGCT 660
COX2_LsVP0_5 ACATCATAGGTTTATGCCTATTTTACTAGAGATAGTAAGGGTTGACGATTTTGCT 660
COX2_LsVP0_6 ACATCATAGGTTTATGCCTATTTTACTAGAGATAGTAAGGGTCGACGATTTTGCT 660
COX2_LsVP0_7 ACATCATAGGTTTATGCCTATTTTACTAGAGATAGTAAGGGTTGACGATTTTGCT 660
COX2_LsF2S_1 ACATCATAGGTTTATGCCTATTTTACTAGAGATAGTAAGGGTTGACGATTTTGCT 660
COX2_LsF2S_2 ACATCATAGGTTTATGCCTATTTTACTAGAGATAGTAAGGGTTGACGATTTTGCT 660
COX2_LsF2S_3 ACATCATAGGTTTATGCCTATTTTACTAGAGATAGTAAGGGTTGACGATTTTGCT 660
COX2_LsF2S_4 ACATCATAGGTTTATGCCTATTTTACTAGAGATAGTAAGGGTTGACGATTTTGCT 660
COX2_LsF2S_5 ACATCATAGGTTTATGCCTATTTTACTAGAGATAGTAAGGGTTGACGATTTTGCT 660
COX2_LsF2R_1 ACATCATAGGTTTATGCCTATTTTACTAGAGATAGTAAGGGTCGACGATTTTGCT 660
COX2_LsF2R_2 ACATCATAGGTTTATGCCTATTTTACTAGAGATAGTAAGGGTCGACGATTTTGCT 660
COX2_LsF2R_3 ACATCATAGGTTTATGCCTATTTTACTAGAGATAGTAAGGGTCGACGATTTTGCT 660
COX2_LsF2R_4 ACATCATAGGTTTATGCCTATTTTACTAGAGATAGTAAGGGTCGACGATTTTGCT 660
COX2_LsF2R_5 ACATCATAGGTTTATGCCTATTTTACTAGAGATAGTAAGGGTCGACGATTTTGCT 660
****************************************** ************
COX2_R_consensus AGGTGATTAAAGTTAGTGAGAGAAGAAAAA------------------------- 715
COX2_S_consensus AGGTGATTAAAGTTAGTGAGAGAAGAAAAA------------------------- 715
COX2_AY625897.1 AGGTGATTAAAGTTAGTGAGAGAAGAATAA------------------------- 715
COX2_LsA2013_1 AGGTGATTAAAGTTAGTGAGAGAAGAAAAA------------------------- 715
COX2_LsA2013_2 AGGTGATTAAAGTTAGTGAGAGAAGAAAAA------------------------- 715
COX2_LsA2013_3 AGGTGATTAAAGTTAGTGAGAGAAGAAAAA------------------------- 715
COX2_LsA2013_4 AGGTGATTAAAGTTAGTGAGAGAAGAATAA------------------------- 715
COX2_LsV2013_1 AGGTGATTAAAGTTAGTGAGAGAAGAAAAA------------------------- 715
COX2_LsV2013_2 AGGTGATTAAAGTTAGTGAGAGAAGAAAAA------------------------- 715
COX2_LsV2013_3 AGGTGATTAAAGTTAGTGAGAGAAGAAAAA------------------------- 715
COX2_LsV2013_4 AGGTGATTAAAGTTAGTGAGAGAAGAAAAA------------------------- 715
COX2_LsV2013_5 AGGTGATTAAAGTTAGTGAGAGAAGAAAAA------------------------- 715
COX2_LsAP0_1 AGGTGATTAAAGTTAGTGAGAGAAGAAAAA------------------------- 715
COX2_LsAP0_2 AGGTGATTAAAGTTAGTGAGAGAAGAAAAA------------------------- 715
COX2_LsAP0_3 AGGTGATTAAAGTTAGTGAGAGAAGAAAAA------------------------- 715
COX2_LsAP0_4 AGGTGATTAAAGTTAGTGAGAGAAGAAAAA------------------------- 715
COX2_LsVP0_1 AGGTGATTAAAGTTAGTGAGAGAAGAAAAA------------------------- 715
COX2_LsVP0_2 AGGTGGTTAAAGTTAGTGAGAGAAGAAAAA------------------------- 715
COX2_LsVP0_3 AGGTGATTAAAGTTAGTGAGAGAAGAAAAA------------------------- 715
COX2_LsVP0_4 AGGTGATTAAAGTTAGTGAGAGAAGAAAAA------------------------- 715
COX2_LsVP0_5 AGGTGGTTAAAGTTAGTGAGAGAAGAAAAA------------------------- 715
COX2_LsVP0_6 AGGTGATTAAAGTTAGTGAGAGAAGAAAAA------------------------- 715
COX2_LsVP0_7 AGGTGATTAAAGTTAGTGAGAGAAGAAAAA------------------------- 715
COX2_LsF2S_1 AGGTGATTAAAGTTAGTGAGAGAAGAAAAA------------------------- 715
COX2_LsF2S_2 AGGTGATTAAAGTTAGTGAGAGAAGAAAAA------------------------- 715
COX2_LsF2S_3 AGGTGATTAAAGTTAGTGAGAGAAGAAAAA------------------------- 715
COX2_LsF2S_4 AGGTGATTAAAGTTAGTGAGAGAAGAAAAA------------------------- 715
COX2_LsF2S_5 AGGTGATTAAAGTTAGTGAGAGAAGAAAAA------------------------- 715
COX2_LsF2R_1 AGGTGATTAAAGTTAGTGAGAGAAGAAAAA------------------------- 715
COX2_LsF2R_2 AGGTGATTAAAGTTAGTGAGAGAAGAAAAA------------------------- 715
COX2_LsF2R_3 AGGTGATTAAAGTTAGTGAGAGAAGAAAAA------------------------- 715
COX2_LsF2R_4 AGGTGATTAAAGTTAGTGAGAGAAGAAAAA------------------------- 715
COX2_LsF2R_5 AGGTGATTAAAGTTAGTGAGAGAAGAAAAA------------------------- 715
***** ********************* **
CLUSTAL W 2.0 multiple sequence alignment
COX3_R_consensus ATGGAGTTTCTTCAAAGCTATTTGTCTAACGTAACTCGCCACCCTTTCCATTTAG 55
COX3_S_consensus ATGGAGTTTCTTCAAAGCTATTGGTCAGACGTAGCTCGCCACCCTTTCCATTTAG 55
COX3_AY625897.1 ATGGAGTTTCTTCAAAGCTATTTGTCTAACGTAACTCGCCACCCTTTCCATTTAG 55
COX3_LsA2013_1 ATGGAGTTTCTTCAAAGCTATTTGTCTGACGTAACTCGCCACCCTTTCCATTTAG 55
COX3_LsA2013_2 ATGAAGTTTCTTCAAAGCTATTTGTCTGACGTAACTCGCCACCCTTTCCATTTAG 55
COX3_LsA2013_3 ATGGAGTTTCTTCAAAGCTATTTGTCTGACGTAACTCGCCACCCTTTCCATTTAG 55
COX3_LsA2013_4 ATGTAGTTTCTTCAAAGCTGTTGGTCTGACGTAACTCGCCACCCTTTCCATTTAG 55
COX3_LsV2013_1 ATCGAGTTTCTTCAAAGCTATTTGTCTAACGTAACTCGCCACCCTTTCCATTTAG 55
COX3_LsV2013_2 ATGAAGTTTCTTCAAAGCTATTTGTCTAACGTAACTCGCCACCCTTTCCATTTAG 55
COX3_LsV2013_3 ATCAAGTTTCTTCAAAGCTATTTGTCTAACGTAACTCGCCACCCTTTCCATTTAG 55
COX3_LsV2013_4 ATTGAGTTTCTTCAAAGCTATTTGTCTAACGTAACTCGCCACCCTTTCCATTTAG 55
COX3_LsV2013_5 TTGGAGTTTCTTCAAAGCTATTTGTCTAACGTAACTCGCCACCCTTTCCATTTAG 55
COX3_LsAP0_1 ATGGAGTTTCTTCAAAGCTATTTGTCTGACGTAACTCGCCACCCTTTCCATTTAG 55
COX3_LsAP0_2 ATGGAGTTTCTTCAAAGCTATTTGTCTGACGTAACTCGCCACCCTTTCCATTTAG 55
COX3_LsAP0_3 AGTCAGTTTCTTCAAAGCTATTTGTCTAACGTAACTCGCCACCCTTTCCATTTAG 55
COX3_LsAP0_4 ATGAAGTTTCTTCAAAGCTATTTGTCTGACGTAACTCGCCACCCTTTCCATTTAG 55
COX3_LsVP0_1 ATCAAGTTTCTTCAAAGCTATTTGTCTAACGTAACTCGCCACCCTTTCCATTTAG 55
COX3_LsVP0_2 ATGGAGTGTCTTCAAAGCTGTTGGTCTGACGTAACTCGCCACCCTTTCCATTTAG 55
COX3_LsVP0_3 GTGAAGTTTCTTCAAAGCCGTTTGTCTTACGTAACTCGCCACCCTTTCCATTTAG 55
COX3_LsVP0_4 ATGGAGTTTCTTCAAAGCTATTTGTCTGACGTAACTCGCCACCCTTTCCATTTAG 55
COX3_LsVP0_5 GTCTAGTTTCTTCAAAGCTGTTGGTCAGACGTAACTCGCCACCCTTTCCATTTAG 55
COX3_LsVP0_6 ATCGAGTTTCTTCACAGACGTGTGTCTTACGTAACTCGCCACCCTTTCCATTTAG 55
COX3_LsVP0_7 GTGGAGTTTCTTCAAAGCTATTTGTCTGACGTAACTCGCCACCCTTTCCATTTAG 55
COX3_LsF2S_1 ATGGAGTTTCTTCAAAGCTATTGGTCAGACGTAGCTCGCCACCCTTTCCATTTAG 55
COX3_LsF2S_2 ATGGAGTTTCTTCAAAGCTGGTGGTCAGACGTAGCTCGCCACCCTTTCCATTTAG 55
COX3_LsF2S_3 ATGGAGTTTCTTCAAAGCTGGTGGTCAGACGTAGCTCGCCACCCTTTCCATTTAG 55
COX3_LsF2S_4 ATGAAGTTTCTTCAAAGCTATTGGTCAGACGTAACTCGCCACCCTTTCCATTTAG 55
COX3_LsF2S_5 ATGGAGTTTCTTCAAAGCTACTGGTCAGACGTTGCTCGCCACCCTTTCCATTTAG 55
COX3_LsF2R_1 ATGGAGTTTCTTCAAAGCTATTTGTCTAACGTAACTCGCCACCCTTTCCATTTAG 55
COX3_LsF2R_2 ATGGAGTTTCTTCAAAGCTATTTGTCTAACGTAACTCGCCACCCTTTCCATTTAG 55
COX3_LsF2R_3 ATGGAGTTTCTTCAAAGCTATTTGTCTTACGTAACTCGCCACCCTTTCCATTTAG 55
COX3_LsF2R_4 ATGGAGTTTCTTCAAAGCTATTTGTCTAACGTAACTCGCCACCCTTTCCATTTAG 55
COX3_LsF2R_5 ATGGAGTTTCTTCAAAGCTATTTGTCTGACGTAACTCGCCACCCTTTCCATTTAG 55
*** ****** ** *** **** *********************
COX3_R_consensus TTGATGAGTCTCCTTGACCTCTATTAAGGTCTTTTGCTGGAGAGTTTGTGGCCTT 110
COX3_S_consensus TTGATGAGTCTCCTTGGCCTCTATTAAGGTCTTTTGCTGGAGGGTTTGTGGCTTT 110
COX3_AY625897.1 TTGATGAGTCTCCTTGGCCTCTATTAAGGTCTTTTGCTGGAGGGTTTGTGGCTTT 110
COX3_LsA2013_1 TTGATGAGTCTCCTTGGCCTCTATTAAGGTCTTTTGCTGGAGGGTTTGTGGCTTT 110
COX3_LsA2013_2 TTGATGAGTCTCCTTGGCCTCTATTAAGGTCTTTTGCTGGAGGGTTTGTGGCTTT 110
COX3_LsA2013_3 TTGATGAGTCTCCTTGGCCTCTATTAAGGTCTTTTGCTGGAGGGTTTGTGGCTTT 110
COX3_LsA2013_4 TTGATGAGTCTCCTTGGCCTCTATTAAGGTCTTTTGCTGGAGGGTTTGTGGCTTT 110
COX3_LsV2013_1 TTGATGAGTCTCCTTGACCTCTATTAAGGTCTTTTGCTGGAGAGTTTGTGGCCTT 110
COX3_LsV2013_2 TTGATGAGTCTCCTTGACCTCTATTAAGGTCTTTTGCTGGAGAGTTTGTGGCCTT 110
COX3_LsV2013_3 TTGATGAGTCTCCTTGACCTCTATTAAGGTCTTTTGCTGGAGAGTTTGTGGCCTT 110
COX3_LsV2013_4 TTGATGAGTCTCCTTGACCTCTATTAAGGTCTTTTGCTGGAGAGTTTGTGGCCTT 110
COX3_LsV2013_5 TTGATGAGTCTCCTTGACCTCTATTAAGGTCTTTTGCTGGAGAGTTTGTGGCCTT 110
COX3_LsAP0_1 TTGATGAGTCTCCTTGGCCTCTATTAAGGTCTTTTGCTGGAGGGTTTGTGGCTTT 110
COX3_LsAP0_2 TTGATGAGTCTCCTTGGCCTCTATTAAGGTCTTTTGCTGGAGGGTTTGTGGCTTT 110
COX3_LsAP0_3 TTGATGAGTCTCCTTGACCTCTATTAAGGTCTTTTGCTGGAGAGTTTGTGGCCTT 110
COX3_LsAP0_4 TTGATGAGTCTCCTTGGCCTCTATTAAGGTCTTTTGCTGGAGGGTTTGTGGCTTT 110
COX3_LsVP0_1 TTGATGAGTCTCCTTGACCTCTATTAAGGTCTTTTGCTGGAGAGTTTGTGGCCTT 110
COX3_LsVP0_2 TTGATGAGTCTCCTTGGCCTCTATTAAGGTCTTTTGCTGGGGGGTTTGTGGCTTT 110
COX3_LsVP0_3 TTGATGAGTCTCCTTGACCTCTATTAAGGTCTTTTGCTGGAGAGTTTGTGGCCTT 110
COX3_LsVP0_4 TTGATGAGTCTCCTTGACCTCTATTAAGGTCTTTTGCTGGAGAGTTTGTGGCCTT 110
COX3_LsVP0_5 TTGATGAGTCTCCTTGGCCTCTATTAAGGTCTTTTGCTGGGGGGTTTGTGGCTTT 110
COX3_LsVP0_6 TTGATGAGTCTCCTTGACCTCTATTAAGGTCTTTTGCTGGAGAGTTTGTGGCCTT 110
COX3_LsVP0_7 TTGATGAGTCTCCTTGGCCTCTATTAAGGTCTTTTGCTGGAGGGTTTGTGGCTTT 110
COX3_LsF2S_1 TTGATGAGTCTCCTTGGCCTCTATTAAGGTCTTTTGCTGGAGGGTTTGTGGCTTT 110
COX3_LsF2S_2 TTGATGAGTCTCCTTGGCCTCTATTAAGGTCTTTTGCTGGAGGGTTTGTGGCTTT 110
COX3_LsF2S_3 TTGATGAGTCTCCTTGGCCTCTATTAAGGTCTTTTGCTGGAGGGTTTGTGGCTTT 110
COX3_LsF2S_4 TTGATGAGTCTCCTTGGCCTCTATTAAGGTCTTTTGCTGGAGGGTTTGTGGCTTT 110
COX3_LsF2S_5 TTGATGAGTCTCCTTGGCCTCTATTAAGGTCTTTTGCTGGAGGGTTTGTGGCTTT 110
COX3_LsF2R_1 TTGATGAGTCTCCTTGACCTCTATTAAGGTCTTTTGCTGGAGAGTTTGTGGCCTT 110
COX3_LsF2R_2 TTGATGAGTCTCCTTGACCTCTATTAAGGTCTTTTGCTGGAGAGTTTGTGGCCTT 110
COX3_LsF2R_3 TTGATGAGTCTCCTTGACCTCTATTAAGGTCTTTTGCTGGAGAGTTTGTGGCCTT 110
COX3_LsF2R_4 TTGATGAGTCTCCTTGACCTCTATTAAGGTCTTTTGCTGGAGAGTTTGTGGCCTT 110
COX3_LsF2R_5 TTGATGAGTCTCCTTGACCTCTATTAAGGTCTTTTGCTGGAGAGTTTGTGGCCTT 110
**************** *********************** * ********* **
COX3_R_consensus AGGCCTATTAGGCTTATTTTTAAACAGAAGAAGGGGCCTAATTTTTACTTCCCTG 165
COX3_S_consensus AGGCCTATTAGGCTTATTTTTAAACAGAAGAAGGGGCCTAATTTTTACTTCCCTG 165
COX3_AY625897.1 AGGCCTATTAGGCTTATTTTTAAACAGAAGAAGGAGCCTAATTTTTACTTCCCTG 165
COX3_LsA2013_1 AGGCCTATTAGGCTTATTTTTAAACAGAAGAAGGGGCCTAATTTTTACTTCCCTG 165
COX3_LsA2013_2 AGGCCTATTAGGCTTATTTTTAAACAGAAGAAGGGGCCTAATTTTTACTTCCCTG 165
COX3_LsA2013_3 AGGCCTATTAGGCTTATTTTTAAACAGAAGAAGGGGCCTAATTTTTACTTCCCTG 165
COX3_LsA2013_4 AGGCCTATTAGGCTTATTTTTAAACAGAAGAAGGGGCCTAATTTTTACTTCCCTG 165
COX3_LsV2013_1 AGGCCTATTAGGCTTATTTTTAAACAGAAGAAGGGGCCTAATTTTTACTTCCCTG 165
COX3_LsV2013_2 AGGCCTATTAGGCTTATTTTTAAACAGAAGAAGGGGCCTAATTTTTACTTCCCTG 165
COX3_LsV2013_3 AGGCCTATTAGGCTTATTTTTAAACAGAAGAAGGGGCCTAATTTTTACTTCCCTG 165
COX3_LsV2013_4 AGGCCTATTAGGCTTATTTTTAAACAGAAGAAGGGGCCTAATTTTTACTTCCCTG 165
COX3_LsV2013_5 AGGCCTATTAGGCTTATTTTTAAACAGAAGAAGGGGCCTAATTTTTACTTCCCTG 165
COX3_LsAP0_1 AGGCCTATTAGGCTTATTTTTAAACAGAAGAAGGGGCCTAATTTTTACTTCCCTG 165
COX3_LsAP0_2 AGGCCTATTAGGCTTATTTTTAAACAGAAGAAGGGGCCTAATTTTTACTTCCCTG 165
COX3_LsAP0_3 AGGCCTATTAGGCTTATTTTTAAACAGAAGAAGGGGCCTAATTTTTACTTCCCTG 165
COX3_LsAP0_4 AGGCCTATTAGGCTTATTTTTAAACAGAAGAAGGGGCCTAATTTTTACTTCCCTG 165
COX3_LsVP0_1 AGGCCTATTAGGCTTATTTTTAAACAGAAGAAGGGGCCTAATTTTTACTTCCCTG 165
COX3_LsVP0_2 AGGCCTATTAGGCTTATTTTTAAACAGAAGAAGGGGCCTAATTTTTACTTCCCTG 165
COX3_LsVP0_3 AGGCCTATTAGGCTTATTTTTAAACAGAAGAAGGGGCCTAATTTTTACTTCCCTG 165
COX3_LsVP0_4 AGGCCTATTAGGCTTATTTTTAAACAGAAGAAGGGGCCTAATTTTTACTTCCCTG 165
COX3_LsVP0_5 AGGCCTATTAGGCTTATTTTTAAACAGAAGAAGGGGCCTAATTTTTACTTCCCTG 165
COX3_LsVP0_6 AGGCCTATTAGGCTTATTTTTAAACAGAAGAAGGGGCCTAATTTTTACTTCCCTG 165
COX3_LsVP0_7 AGGCCTATTAGGCTTATTTTTAAACAGAAGAAGGGGCCTAATTTTTACTTCCCTG 165
COX3_LsF2S_1 AGGCCTATTAGGCTTATTTTTAAACAGAAGAAGGGGCCTAATTTTTACTTCCCTG 165
COX3_LsF2S_2 AGGCCTATTAGGCTTATTTTTAAACAGAAGAAGGGGCCTAATTTTTACTTCCCTG 165
COX3_LsF2S_3 AGGCCTATTAGGCTTATTTTTAAACAGAAGAAGGGGCCTAATTTTTACTTCCCTG 165
COX3_LsF2S_4 AGGCCTATTAGGCTTATTTTTAAACAGAAGAAGGGGCCTAATTTTTACTTCCCTG 165
COX3_LsF2S_5 AGGCCTATTAGGCTTATTTTTAAACAGAAGAAGGGGCCTAATTTTTACTTCCCTG 165
COX3_LsF2R_1 AGGCCTATTAGGCTTATTTTTAAACAGAAGAAGGGGCCTAATTTTTACTTCCCTG 165
COX3_LsF2R_2 AGGCCTATTAGGCTTATTTTTAAACAGAAGAAGGGGCCTAATTTTTACTTCCCTG 165
COX3_LsF2R_3 AGGCCTATTAGGCTTATTTTTAAACAGAAGAAGGGGCCTAATTTTTACTTCCCTG 165
COX3_LsF2R_4 AGGCCTATTAGGCTTATTTTTAAACAGAAGAAGGGGCCTAATTTTTACTTCCCTG 165
COX3_LsF2R_5 AGGCCTATTAGGCTTATTTTTAAACAGAAGAAGGGGCCTAATTTTTACTTCCCTG 165
********************************** ********************
COX3_R_consensus ATTTTTTTAGCTCTAATTATAATCCAGTGATGGTTAGATGTTTCGGTTGAGGGCA 220
COX3_S_consensus ATTTTTTTAGCCCTAATTATAATCCAGTGATGGTTAGATGTTTCGGTTGAGGGTA 220
COX3_AY625897.1 ATTTTTTTAGCCCTAATTATAATCCAGTGATGGTTAGATGTTTCGGTTGAGGGCA 220
COX3_LsA2013_1 ATTTTTTTAGCCCTAATTATAATCCAGTGATGGTTAGATGTTTCGGTTGAGGGTA 220
COX3_LsA2013_2 ATTTTTTTAGCCCTAATTATAATCCAGTGATGGTTAGATGTTTCGGTTGAGGGTA 220
COX3_LsA2013_3 ATTTTTTTAGCCCTAATTATAATCCAGTGATGGTTAGATGTTTCGGTTGAGGGTA 220
COX3_LsA2013_4 ATTTTTTTAGCCCTAATTATAATCCAGTGATGGTTAGATGTTTCGGTTGAGGGTA 220
COX3_LsV2013_1 ATTTTTTTAGCTCTAATTATAATCCAGTGATGGTTAGATGTTTCGGTTGAGGGCA 220
COX3_LsV2013_2 ATTTTTTTAGCTCTAATTATAATCCAGTGATGGTTAGATGTTTCGGTTGAGGGCA 220
COX3_LsV2013_3 ATTTTTTTAGCTCTAATTATAATCCAGTGATGGTTAGATGTTTCGGTTGAGGGCA 220
COX3_LsV2013_4 ATTTTTTTAGCTCTAATTATAATCCAGTGATGGTTAGATGTTTCGGTTGAGGGCA 220
COX3_LsV2013_5 ATTTTTTTAGCTCTAATTATAATCCAGTGATGGTTAGATGTTTCGGTTGAGGGCA 220
COX3_LsAP0_1 ATTTTTTTAGCCCTAATTATAATCCAGTGATGGTTAGATGTTTCGGTTGAGGGTA 220
COX3_LsAP0_2 ATTTTTTTAGCCCTAATTATAATCCAGTGATGGTTAGATGTTTCGGTTGAGGGTA 220
COX3_LsAP0_3 ATTTTTTTAGCTCTAATTATAATCCAGTGATGGTTAGATGTTTCGGTTGAGGGCA 220
COX3_LsAP0_4 ATTTTTTTAGCCCTAATTATAATCCAGTGATGGTTAGATGTTTCGGTTGAGGGTA 220
COX3_LsVP0_1 ATTTTTTTAGCTCTAATTATAATCCAGTGATGGTTAGATGTTTCGGTTGAGGGCA 220
COX3_LsVP0_2 ATTTTTTTAGCCCTAATTATAATCCAGTGATGGTTAGATGTTTCGGTTGAGGGCA 220
COX3_LsVP0_3 ATTTTTTTAGCTCTAATTATAATCCAGTGATGGTTAGATGTTTCGGTTGAGGGCA 220
COX3_LsVP0_4 ATTTTTTTAGCTCTAATTATAATCCAGTGATGGTTAGATGTTTCGGTTGAGGGCA 220
COX3_LsVP0_5 ATTTTTTTAGCCCTAATTATAATCCAGTGATGGTTAGATGTTTCGGTTGAGGGCA 220
COX3_LsVP0_6 ATTTTTTTAGCTCTAATTATAATCCAGTGATGGTTAGATGTTTCGGTTGAGGGCA 220
COX3_LsVP0_7 ATTTTTTTAGCCCTAATTATAATCCAGTGATGGTTAGATGTTTCGGTTGAGGGTA 220
COX3_LsF2S_1 ATTTTTTTAGCCCTAATTATAATCCAGTGATGGTTAGATGTTTCGGTTGAGGGTA 220
COX3_LsF2S_2 ATTTTTTTAGCCCTAATTATAATCCAGTGATGGTTAGATGTTTCGGTTGAGGGTA 220
COX3_LsF2S_3 ATTTTTTTAGCCCTAATTATAATCCAGTGATGGTTAGATGTTTCGGTTGAGGGTA 220
COX3_LsF2S_4 ATTTTTTTAGCCCTAATTATAATCCAGTGATGGTTAGATGTTTCGGTTGAGGGTA 220
COX3_LsF2S_5 ATTTTTTTAGCCCTAATTATAATCCAGTGATGGTTAGATGTTTCGGTTGAGGGTA 220
COX3_LsF2R_1 ATTTTTTTAGCTCTAATTATAATCCAGTGATGGTTAGATGTTTCGGTTGAGGGCA 220
COX3_LsF2R_2 ATTTTTTTAGCTCTAATTATAATCCAGTGATGGTTAGATGTTTCGGTTGAGGGCA 220
COX3_LsF2R_3 ATTTTTTTAGCTCTAATTATAATCCAGTGATGGTTAGATGTTTCGGTTGAGGGCA 220
COX3_LsF2R_4 ATTTTTTTAGCTCTAATTATAATCCAGTGATGGTTAGATGTTTCGGTTGAGGGCA 220
COX3_LsF2R_5 ATTTTTTTAGCTCTAATTATAATCCAGTGATGGTTAGATGTTTCGGTTGAGGGCA 220
*********** ***************************************** *
COX3_R_consensus CTTATCAAGGGCTTCATTCAAAAGTCGTTCAAATTGGGCTAAGATGAGGGATAAT 275
COX3_S_consensus CTTATCAAGGGCTTCATTCAAAAGTCGTTCAAATTGGGCTAAGATGAGGGATAAT 275
COX3_AY625897.1 CTTATCAAGGGCTTCATTCAAAAGTCGTTCAAATTGGGCTAAGATGAGGGATAAT 275
COX3_LsA2013_1 CTTATCAAGGGCTTCATTCAAAAGTCGTTCAAATTGGGCTAAGATGAGGGATAAT 275
COX3_LsA2013_2 CTTATCAAGGGCTTCATTCAAAAGTCGTTCAAATTGGGCTAAGATGAGGGATAAT 275
COX3_LsA2013_3 CTTATCAAGGGCTTCATTCAAAAGTCGTTCAAATTGGGCTAAGATGAGGGATAAT 275
COX3_LsA2013_4 CTTATCAAGGGCTTCATTCAAAAGTCGTTCAAATTGGGCTAAGATGAGGGATAAT 275
COX3_LsV2013_1 CTTATCAAGGGCTTCATTCAAAAGTCGTTCAAATTGGGCTAAGATGAGGGATAAT 275
COX3_LsV2013_2 CTTATCAAGGGCTTCATTCAAAAGTCGTTCAAATTGGGCTAAGATGAGGGATAAT 275
COX3_LsV2013_3 CTTATCAAGGGCTTCATTCAAAAGTCGTTCAAATTGGGCTAAGATGAGGGATAAT 275
COX3_LsV2013_4 CTTATCAAGGGCTTCATTCAAAAGTCGTTCAAATTGGGCTAAGATGAGGGATAAT 275
COX3_LsV2013_5 CTTATCAAGGGCTTCATTCAAAAGTCGTTCAAATTGGGCTAAGATGAGGGATAAT 275
COX3_LsAP0_1 CTTATCAAGGGCTTCATTCAAAAGTCGTTCAAATTGGGCTAAGATGAGGGATAAT 275
COX3_LsAP0_2 CTTATCAAGGGCTTCATTCAAAAGTCGTTCAAATTGGGCTAAGATGAGGGATAAT 275
COX3_LsAP0_3 CTTATCAAGGGCTTCATTCAAAAGTCGTTCAAATTGGGCTAAGATGAGGGATAAT 275
COX3_LsAP0_4 CTTATCAAGGGCTTCATTCAAAAGTCGTTCAAATTGGGCTAAGATGAGGGATAAT 275
COX3_LsVP0_1 CTTATCAAGGGCTTCATTCAAAAGTCGTTCAAATTGGGCTAAGATGAGGGATAAT 275
COX3_LsVP0_2 CTTATCAAGGGCTTCATTCAAAAGTCGTTCAAATTGGGCTAAGATGAGGGATAAT 275
COX3_LsVP0_3 CTTATCAAGGGCTTCATTCAAAAGTCGTTCAAATTGGGCTAAGATGAGGGATAAT 275
COX3_LsVP0_4 CTTATCAAGGGCTTCATTCAAAAGTCGTTCAAATTGGGCTAAGATGAGGGATAAT 275
COX3_LsVP0_5 CTTATCAAGGGCTTCATTCAAAAGTCGTTCAAATTGGGCTAAGATGAGGGATAAT 275
COX3_LsVP0_6 CTTATCAAGGGCTTCATTCAAAAGTCGTTCAAATTGGGCTAAGATGAGGGATAAT 275
COX3_LsVP0_7 CTTATCAAGGGCTTCATTCAAAAGTCGTTCAAATTGGGCTAAGATGAGGGATAAT 275
COX3_LsF2S_1 CTTATCAAGGGCTTCATTCAAAAGTCGTTCAAATTGGGCTAAGATGAGGGATAAT 275
COX3_LsF2S_2 CTTATCAAGGGCTTCATTCAAAAGTCGTTCAAATTGGGCTAAGATGAGGGATAAT 275
COX3_LsF2S_3 CTTATCAAGGGCTTCATTCAAAAGTCGTTCAAATTGGGCTAAGATGAGGGATAAT 275
COX3_LsF2S_4 CTTATCAAGGGCTTCATTCAAAAGTCGTTCAAATTGGGCTAAGATGAGGGATAAT 275
COX3_LsF2S_5 CTTATCAAGGGCTTCATTCAAAAGTCGTTCAAATTGGGCTAAGATGAGGGATAAT 275
COX3_LsF2R_1 CTTATCAAGGGCTTCATTCAAAAGTCGTTCAAATTGGGCTAAGATGAGGGATAAT 275
COX3_LsF2R_2 CTTATCAAGGGCTTCATTCAAAAGTCGTTCAAATTGGGCTAAGATGAGGGATAAT 275
COX3_LsF2R_3 CTTATCAAGGGCTTCATTCAAAAGTCGTTCAAATTGGGCTAAGATGAGGGATAAT 275
COX3_LsF2R_4 CTTATCAAGGGCTTCATTCAAAAGTCGTTCAAATTGGGCTAAGATGAGGGATAAT 275
COX3_LsF2R_5 CTTATCAAGGGCTTCATTCAAAAGTCGTTCAAATTGGGCTAAGATGAGGGATAAT 275
*******************************************************
COX3_R_consensus CTTATTTATTAGATCAGAAGTTTTGTTCTTCTTTAGTTTTTTTTGGGGATATTTC 330
COX3_S_consensus CTTATTTATTAGATCAGAAGTTTTGTTCTTCTTTAGTTTTTTTTGGGGATATTTT 330
COX3_AY625897.1 CTTATTTATTAGATCAGAAGTTTTGTTCTTCTTTAGTTTTTTTTGGGGATATTTT 330
COX3_LsA2013_1 CTTATTTATTAGATCAGAAGTTTTGTTCTTCTTTAGTTTTTTTTGGGGATATTTT 330
COX3_LsA2013_2 CTTATTTATTAGATCAGAAGTTTTGTTCTTCTTTAGTTTTTTTTGGGGATATTTT 330
COX3_LsA2013_3 CTTATTTATTAGATCAGAAGTTTTGTTCTTCTTTAGTTTTTTTTGGGGATATTTT 330
COX3_LsA2013_4 CTTATTTATTAGATCAGAAGTTTTGTTCTTCTTTAGTTTTTTTTGGGGATATTTT 330
COX3_LsV2013_1 CTTATTTATTAGATCAGAAGTTTTGTTCTTCTTTAGTTTTTTTTGGGGATATTTC 330
COX3_LsV2013_2 CTTATTTATTAGATCAGAAGTTTTGTTCTTCTTTAGTTTTTTTTGGGGATATTTC 330
COX3_LsV2013_3 CTTATTTATTAGATCAGAAGTTTTGTTCTTCTTTAGTTTTTTTTGGGGATATTTC 330
COX3_LsV2013_4 CTTATTTATTAGATCAGAAGTTTTGTTCTTCTTTAGTTTTTTTTGGGGATATTTC 330
COX3_LsV2013_5 CTTATTTATTAGATCAGAAGTTTTGTTCTTCTTTAGTTTTTTTTGGGGATATTTC 330
COX3_LsAP0_1 CTTATTTATTAGATCAGAAGTTTTGTTCTTCTTTAGTTTTTTTTGGGGATATTTT 330
COX3_LsAP0_2 CTTATTTATTAGATCAGAAGTTTTGTTCTTCTTTAGTTTTTTTTGGGGATATTTT 330
COX3_LsAP0_3 CTTATTTATTAGATCAGAAGTTTTGTTCTTCTTTAGTTTTTTTTGGGGATATTTC 330
COX3_LsAP0_4 CTTATTTATTAGATCAGAAGTTTTGTTCTTCTTTAGTTTTTTTTGGGGATATTTT 330
COX3_LsVP0_1 CTTATTTATTAGATCAGAAGTTTTGTTCTTCTTTAGTTTTTTTTGGGGATATTTC 330
COX3_LsVP0_2 CTTATTTATTAGATCAGAAGTTTTGTTCTTCTTTAGTTTTTTTTGGGGATATTTT 330
COX3_LsVP0_3 CTTATTTATTAGATCAGAAGTTTTGTTCTTCTTTAGTTTTTTTTGGGGATATTTC 330
COX3_LsVP0_4 CTTATTTATTAGATCAGAAGTTTTGTTCTTCTTTAGTTTTTTTTGGGGATATTTC 330
COX3_LsVP0_5 CTTATTTATTAGATCAGAAGTTTTGTTCTTCTTTAGTTTTTTTTGGGGATATTTT 330
[truncated: 5,154 more rows]
